# Supplementary material for: Comparison of the modified unbounded penalty and the LASSO to select predictive genes of response to chemotherapy in breast cancer
Source: PLoS One. 2018 Oct 1;13(10):e0204897. doi: 10.1371/journal.pone.0204897 (PMC6166949; doi:10.1371/journal.pone.0204897)
Supplement: S1 Code — (R) [file pone.0204897.s002.R]

#######################
#### load datasets ####
#######################

setwd("/Users/jeongseophan/Downloads/all")
load("datasets.RData")

library(MASS)
#install.packages("mvtnorm")
library(mvtnorm)
#install.packages("plsgenomics")
library(plsgenomics)
#install.packages("pROC")
library(pROC)
#install.packages("ROCR")
library(ROCR)
#install.packages("PRROC")
library(PRROC)

#-----------------
# 1. data define
#-----------------
rownames(all)<-1:nrow(all)

X<-as.matrix(all[,-12011])
Y<-as.numeric(all$Y)

Fam<-"Logistic"
source("total.R")

#----------------------------------------------
# 2. 3-fold cross-validation for LASSO and MUB
#----------------------------------------------
N<-dim(X)[1]
P<-dim(X)[2]
fold<-3
aaa = matrix(0, 2, 3)
tt<-round(N/fold)
set.seed(201421213)
cv_indic<-sample(1:N,N)
cv_mat<-list()
for(kk in 1:(fold-1)){
  cv_mat[[kk]]<-cv_indic[(tt*(kk-1)+1):(tt*kk)]
}
cv_mat[[fold]]<-cv_indic[(tt*(fold-1)+1):N] # 5 subsets for cv
# tuning parameters setting
L.max <- max(abs(G1.fun(Y,X,rep(0,dim(X)[2])))) # max lambda (all coef=0)
L.min <- 0.001 # min lambda
L.vec <- exp(seq(log(L.max),log(L.min),length.out=300)) # 50 lambda sequence
LMax<-50 # max number of non-zero coef for LASSO
Tau.vec<-seq(2.001,30,,15) # 15 tau seq (2,30]
Sig.vec<-seq(10^-5,1,,30) # 30 sig seq (0,1]
HMax<-50# max number of non-zero coef for MUB
cv_LVal<-list()
cv_HVal<-matrix(0,nrow=fold,ncol=(length(Tau.vec)*length(Sig.vec)))
for (cvindex in 1:fold){
  teY<-Y[cv_mat[[cvindex]]] #test Y
  trY<-Y[-cv_mat[[cvindex]]] #traning Y
  teX<-X[cv_mat[[cvindex]],] #test X
  trX<-X[-cv_mat[[cvindex]],] #training X
  Del <- 1e-4
  deps=1e-20;leps=1e-5;keps=1e-5;ieps=1e-5
  mit=10;up.mit=10;qd.mit=1000;in.mit=50;
  tr=T;up.tr=F;qd.tr=F;
  hp.tr=T;ls.tr=T
  ls.mit=10;hp.mit=10
  # lasso fit for lambda seq =L.vec
  nL.result <- lasso.glm.noint.path.fun(trY,trX,Bc=rep(0,dim(trX)[2]),L.vec,Max=LMax,
                                        deps,leps,keps,ieps,mit,ls.mit,qd.mit,in.mit,
                                        tr=T,ls.tr=F,qd.tr=F)
  aaa[1, cvindex] = sum(nL.result$B.mat[,2] != 0)
  nL.mat<-nL.result$B.mat
  nL.sel<-nL.result$L.vec
  Val <- c()
  for(id in 1:dim(nL.mat)[2]){
    Val <- c(Val,G0.fun(teY,teX,nL.mat[,id]))
  }
  cv_LVal[[cvindex]]<-Val # test error for each fold with Lambda=nL.sel
  nL <- nL.mat[,which.min(Val)]
  hP.result <- hpen.glm.noint.path.fun(trY,trX,Bc=nL,Tau.vec,Sig.vec,Del,Max=HMax
                                       ,deps,leps,keps,ieps,mit,hp.mit,up.mit,qd.mit,in.mit,
                                       tr=T,hp.tr=F,up.tr=F,qd.tr=F)
  aaa[2, cvindex] = sum(hP.result$B.mat != 0)
  hP.mat<-hP.result$B.mat
  hP.sel<-hP.result$T.mat
  Val_H <- c()
  for(id in 1:dim(hP.mat)[2]){
    Val_H <- c(Val_H,G0.fun(teY,teX,hP.mat[,id]))
  }
  cv_HVal[cvindex,]<-Val_H # test error for each fold with (tau,sig) pair
}
len<-c()
for (i in 1:fold){
  len<-c(len,length(cv_LVal[[i]]))
}
len
cv_LLVal<-matrix(0,nrow=fold,ncol=min(len))
for (i in 1:fold){
  cv_LLVal[i,]<-cv_LVal[[i]][1:min(len)]
}#cv errors : list => matrix
LL.vec<-L.vec[1:min(len)] #cut the L.vec with minimum number
nL.min.sel<- LL.vec[which.min(colSums(cv_LLVal))] # select lambda which minimize cv errors
hP.min.sel<- hP.sel[,which.min(colSums(cv_HVal))] # select (tau,sig) which minimize cv errors

#--------------------------------------------------------------------
# 3. LASSO and MUB for selected tuning paramters Lamdba and (tau,sig)
#--------------------------------------------------------------------
L.vec <- c(L.max,nL.min.sel) 
nL.result <- lasso.glm.noint.path.fun(Y,X,Bc=rep(0,P),L.vec,Max=LMax,
                                      deps,leps,keps,ieps,mit,ls.mit,qd.mit,in.mit,
                                      tr=T,ls.tr=F,qd.tr=F)
nL<-nL.result$B.mat[,2]
sn = sum(nL!=0)
Sig.vec <- hP.min.sel[2] 
Tau.vec <- hP.min.sel[1] 
hP.result <- hpen.glm.noint.path.fun(Y,X,Bc=nL,Tau.vec,Sig.vec,Del,Max=HMax
                                     ,deps,leps,keps,ieps,mit,hp.mit,up.mit,qd.mit,in.mit,
                                     tr=T,hp.tr=F,up.tr=F,qd.tr=F)
hP<-hP.result$B.mat
sh = sum(hP!=0)
betas<-data.frame(nL,hP)
colnames(betas)<-c("LASSO","MUB")
rownames(betas)<-colnames(X)
write.csv(betas,"all_betas.csv")

pdf(file = "all_betas.pdf")
plot(nL,hP,xlab="LASSO",ylab="MUB")
abline(h=0,v=0)
abline(0,1,lty=3)
dev.off()

#-------------------------------------------------
# 3. AIC calcuation and LR test for LASSO and MUB 
#-------------------------------------------------
eta.L<-as.numeric(X%*%nL)
phat.L<-exp(eta.L)/(1+exp(eta.L))

AIC_L<-2*sum(nL!=0)-2*sum(log((phat.L^Y)*(1-phat.L)^(1-Y)))
AIC_L 

eta.H<-as.numeric(X%*%hP)
phat.H<-exp(eta.H)/(1+exp(eta.H))

AIC_H<-2*sum(hP!=0)-2*sum(log((phat.H^Y)*(1-phat.H)^(1-Y)))
AIC_H 

df<-sum(nL!=0)-sum(hP!=0)
diff_dev = -2*sum(log((phat.H^Y)*(1-phat.H)^(1-Y))) + 2*sum(log((phat.L^Y)*(1-phat.L)^(1-Y)))
1-pchisq(diff_dev,df)

#-------------------------------------------------
# 4. AUC of ROC curve and PR curve for LASSO and MUB 
#-------------------------------------------------
L.roc<-roc(Y,phat.L)
H.roc<-roc(Y,phat.H)

apparentAUC<-c(L.roc$auc,H.roc$auc)

delong = roc.test(L.roc,H.roc,method="delong")

plotROC <- function(truth, predicted, ...){
  pred <- prediction(predicted, truth)    
  perf <- performance(pred,"tpr","fpr")
  plot(perf, ...)
}


pdf(file = "all_ROC.pdf")
plotROC(Y, phat.H)
plotROC(Y, phat.L, add=T,lty=3)
legend("bottomright",legend=c("MUB","LASSO"),lty=c(1,3),inset=.01)
dev.off()

scoreH = data.frame(phat.H, Y)
scoreL = data.frame(phat.L, Y)
prH <- pr.curve(scores.class0=scoreH[scoreH$Y=="1",]$phat.H,
                scores.class1=scoreH[scoreH$Y=="0",]$phat.H,
                curve=T)
prL <- pr.curve(scores.class0=scoreL[scoreL$Y=="1",]$phat.L,
                scores.class1=scoreL[scoreL$Y=="0",]$phat.L,
                curve=T)

pdf(file = "all_PR.pdf")
plot(prH, color = 1, lty = 1, auc.main=FALSE)
plot(prL, color = 1, lty = 3, add = T)
legend("bottomright",legend=c("MUB","LASSO"),lty=c(1,3),inset=.1)
dev.off()

#----------------------------------------------------------------------------------------------------
# 5. Model validation : M1 double loop cross-validation (3 fold * 15 times with 3 sub-fold * 5 times)
#----------------------------------------------------------------------------------------------------
CV_betas<-list()
CV_tun<-data.frame(lambda=rep(0,45),tau=rep(0,45),sig=rep(0,45))
CV_auc<-list()
CV_aucpr<-list()

for(ssd in 1:15)
{
  
  N<-dim(X)[1]
  P<-dim(X)[2]
  
  fold<-3 #3 fold
  tt<-round(N/fold)
  set.seed(ssd+2016)
  cv_indic<-sample(1:N,N)
  cv_mat<-list()
  
  for(kk in 1:(fold-1)){
    cv_mat[[kk]]<-cv_indic[(tt*(kk-1)+1):(tt*kk)]
  }
  cv_mat[[fold]]<-cv_indic[(tt*(fold-1)+1):N] # 3 subsets for cv
  
  # initial tuning parameters setting
  L.max <- max(abs(G1.fun(Y,X,rep(0,dim(X)[2])))) 
  L.min <- 0.001 # min lambda
  L.vec <- exp(seq(log(L.max),log(L.min),length.out=300))
  LMax<-50 # max number of non-zero coef for LASSO
  
  Tau.vec<-seq(2.001,30,,15) # 15 tau seq (2,30]
  Sig.vec<-seq(10^-5,1,,30) # 30 sig seq (0,1]
  HMax<-50# max number of non-zero coef for MUB
  
  cv_LVal<-list()
  cv_HVal<-matrix(0,nrow=fold,ncol=(length(Tau.vec)*length(Sig.vec)))  
  
  len<-c()
  
  for(cvindex in 1:fold)
  {
    CV_betas_s<-list()
    CV_tun_s<-data.frame(lambda=rep(0,5),tau=rep(0,5),sig=rep(0,5))
    CV_auc_s<-list()
    
    teY<-Y[cv_mat[[cvindex]]] #test Y
    trY<-Y[-cv_mat[[cvindex]]] #traning Y
    
    teX<-X[cv_mat[[cvindex]],] #test X
    trX<-X[-cv_mat[[cvindex]],] #training X
    
    Del <- 1e-4
    
    deps=1e-20;leps=1e-5;keps=1e-5;ieps=1e-5
    mit=10;up.mit=10;qd.mit=1000;in.mit=50;
    tr=T;up.tr=F;qd.tr=F;
    hp.tr=T;ls.tr=T
    ls.mit=10;hp.mit=10
    
    for(ssds in 1:5)
    {
      N_s<-dim(trX)[1]
      P_s<-dim(trX)[2]
      
      fold_s<-3 #5 sub-fold
      ttt<-round(N_s/fold_s)
      cv_indic_s<-sample(1:N_s,N_s)
      cv_mat_s<-list()
      
      for(kkk in 1:(fold_s-1)){
        cv_mat_s[[kkk]]<-cv_indic_s[(ttt*(kkk-1)+1):(ttt*kkk)]
      }
      cv_mat_s[[fold_s]]<-cv_indic_s[(ttt*(fold_s-1)+1):N_s] # 3 subsets for cv
      
      # tuning parameters setting
      L.max_s <- max(abs(G1.fun(trY,trX,rep(0,dim(trX)[2])))) 
      L.min_s <- 0.001 # min lambda
      L.vec_s <- exp(seq(log(L.max_s),log(L.min_s),length.out=300))
      LMax_s<-50 # max number of non-zero coef for LASSO
      
      Tau.vec_s<-seq(2.001,30,,15) # 15 tau seq (2,30]
      Sig.vec_s<-seq(10^-5,1,,30) # 30 sig seq (0,1]
      HMax_s<-50# max number of non-zero coef for MUB
      
      cv_LVal_s<-list()
      cv_HVal_s<-list() 
      
      for(cvindex_s in 1:fold_s)
      {
        te_sY<-trY[cv_mat_s[[cvindex_s]]] #test Y
        tr_sY<-trY[-cv_mat_s[[cvindex_s]]] #traning Y
        
        te_sX<-trX[cv_mat_s[[cvindex_s]],] #test X
        tr_sX<-trX[-cv_mat_s[[cvindex_s]],] #training X
        
        Del <- 1e-4
        
        deps=1e-20;leps=1e-5;keps=1e-5;ieps=1e-5
        mit=10;up.mit=10;qd.mit=1000;in.mit=50;
        tr=T;up.tr=F;qd.tr=F;
        hp.tr=T;ls.tr=T
        ls.mit=10;hp.mit=10
        
        # lasso fit for lambda seq =L.vec
        nL.result_s <- lasso.glm.noint.path.fun(tr_sY,tr_sX,Bc=rep(0,dim(tr_sX)[2]),L.vec_s,Max=LMax_s,
                                                deps,leps,keps,ieps,mit,ls.mit,qd.mit,in.mit,
                                                tr=T,ls.tr=F,qd.tr=F)
        nL.mat_s<-nL.result_s$B.mat
        nL.sel_s<-nL.result_s$L.vec
        
        Val_s <- c()
        for(id in 1:dim(nL.mat_s)[2]){
          Val_s <- c(Val_s,G0.fun(te_sY,te_sX,nL.mat_s[,id])) 
        }
        cv_LVal_s[[cvindex_s]]<-Val_s # test error for each fold with Lambda=nL.sel
        
        nL_s <- nL.mat_s[,which.min(Val_s)]
        
        hP.result_s <- hpen.glm.noint.path.fun(tr_sY,tr_sX,Bc=nL_s,Tau.vec_s,Sig.vec_s,Del,Max=HMax_s
                                               ,deps,leps,keps,ieps,mit,hp.mit,up.mit,qd.mit,in.mit,
                                               tr=T,hp.tr=F,up.tr=F,qd.tr=F)    
        hP.mat_s<-hP.result_s$B.mat
        hP.sel_s<-hP.result_s$T.mat
        
        Val_H_s <- c()
        for(id in 1:dim(hP.mat_s)[2]){
          Val_H_s <- c(Val_H_s,G0.fun(te_sY,te_sX,hP.mat_s[,id]))
        }
        cv_HVal_s[[cvindex_s]]<-Val_H_s # test error for each fold with (tau,sig) pair
      }#fold_s end
      
      len_s<-c()
      for (i in 1:fold_s){
        len_s<-c(len_s,length(cv_LVal_s[[i]]))
      }
      
      cv_LLVal_s<-matrix(0,nrow=fold_s,ncol=min(len_s))
      for (i in 1:fold_s){
        cv_LLVal_s[i,]<-cv_LVal_s[[i]][1:min(len_s)]
      }#cv errors : list => matrix
      
      len_H_s<-c()
      for (i in 1:fold_s){
        len_H_s<-c(len_H_s,length(cv_HVal_s[[i]]))
      }
      
      cv_HHVal_s<-matrix(0,nrow=fold_s,ncol=min(len_H_s))
      for (i in 1:fold_s){
        cv_HHVal_s[i,]<-cv_HVal_s[[i]][1:min(len_H_s)]
      }#cv errors : list => matrix
      
      LL.vec_s<-L.vec_s[1:min(len_s)] #cut the L.vec with minimum number
      nL.min.sel_s<- LL.vec_s[which.min(colSums(cv_LLVal_s))] # select lambda which minimize cv errors
      
      hhP.sel_s<-hP.sel_s[,1:min(len_H_s)] #cut the (tau,sig) with minimum number
      hP.min.sel_s<- hhP.sel_s[,which.min(colSums(cv_HHVal_s))] # select (tau,sig) which minimize cv errors
      
      CV_tun_s[ssds,1]<-nL.min.sel_s
      CV_tun_s[ssds,2:3]<-hP.min.sel_s
      
    }#ssds end

    CV_up = apply(CV_tun_s, 2, mean)
    nl.min.sel = CV_up[1]
    L.vec <- c(L.max,nl.min.sel) 
    nL.result <- lasso.glm.noint.path.fun(trY,trX,Bc=rep(0,dim(trX)[2]),L.vec,Max=LMax,
                                          deps,leps,keps,ieps,mit,ls.mit,qd.mit,in.mit,
                                          tr=T,ls.tr=F,qd.tr=F)
    
    nL<-nL.result$B.mat[,2]

    hP.result <- hpen.glm.noint.path.fun(trY,trX,Bc=nL,CV_up[2],CV_up[3],Del,Max=HMax
                                         ,deps,leps,keps,ieps,mit,hp.mit,up.mit,qd.mit,in.mit,
                                         tr=T,hp.tr=F,up.tr=F,qd.tr=F) 
    hP<-hP.result$B.mat
    
    CV_tun[(ssd-1)*fold + cvindex,1]<-nl.min.sel
    CV_tun[(ssd-1)*fold + cvindex,2:3]<-c(CV_up[2],CV_up[3])
    CV_betas[[(ssd-1)*fold + cvindex]]<-data.frame(nL,hP)
    colnames(CV_betas[[(ssd-1)*fold + cvindex]])<-c("LASSO","MUB")
    rownames(CV_betas[[(ssd-1)*fold + cvindex]])<-colnames(X)
    
    eta.L<-as.numeric(teX%*%nL)
    phat.L<-exp(eta.L)/(1+exp(eta.L))
    
    eta.H<-as.numeric(teX%*%hP)
    phat.H<-exp(eta.H)/(1+exp(eta.H))
    
    CV_auc$L.auc[(ssd-1)*fold + cvindex]<-roc(teY,phat.L)$auc
    CV_auc$H.auc[(ssd-1)*fold + cvindex]<-roc(teY,phat.H)$auc
    
    scoreH = data.frame(phat.H, teY)
    scoreL = data.frame(phat.L, teY)
    
    prH <- pr.curve(scores.class0=scoreH[scoreH$teY=="1",]$phat.H,
                    scores.class1=scoreH[scoreH$teY=="0",]$phat.H,
                    curve=T)
    prL <- pr.curve(scores.class0=scoreL[scoreL$teY=="1",]$phat.L,
                    scores.class1=scoreL[scoreL$teY=="0",]$phat.L,
                    curve=T)
    
    CV_aucpr$L.aucpr[(ssd-1)*fold + cvindex]<-prL$auc.integral
    CV_aucpr$H.aucpr[(ssd-1)*fold + cvindex]<-prH$auc.integral
    
    cat((ssd-1)*fold + cvindex, "th iteration is done", "\n")
  }#fold end
  
}#ssd end

CV_auc$L.auc<-CV_auc$L.auc[1:45]
CV_auc$H.auc<-CV_auc$H.auc[1:45]
CV_AUCs<-data.frame(method=c(rep("LASSO",45),rep("MUB",45)),
                    CV_AUC=c(CV_auc$L.auc,CV_auc$H.auc))
write.csv(CV_AUCs,"all_CV_auc.csv")
pdf(file = "all_CV_auc.pdf")
boxplot(CV_AUC~method,data=CV_AUCs,ylim=c(0,1))
dev.off()

round(mean(CV_auc$L.auc), 4)
round(mean(CV_auc$H.auc), 4)

CV_aucpr$L.aucpr<-CV_aucpr$L.aucpr[1:45]
CV_aucpr$H.aucpr<-CV_aucpr$H.aucpr[1:45]
CV_AUCprs<-data.frame(method=c(rep("LASSO",45),rep("MUB",45)),
                    CV_AUCpr=c(CV_aucpr$L.aucpr,CV_aucpr$H.aucpr))
write.csv(CV_AUCs,"all_CV_aucpr.csv")
pdf(file = "all_CV_aucpr.pdf")
boxplot(CV_AUCpr~method,data=CV_AUCprs,ylim=c(0,1))
dev.off()

round(mean(CV_aucpr$L.aucpr), 4)
round(mean(CV_aucpr$H.aucpr), 4)

#--------------------------------------
# 6. Model validation : M2-4 bootstrap
#--------------------------------------
nboot=100 # number of bootstrap samples

raw_X<-as.matrix(all[,-12011]) 
raw_Y<-all$Y

raw_N<-dim(raw_X)[1]

boot_betas<-list()
boot_auc<-list()

for(boot.index in 1:nboot){
  set.seed(boot.index+2016)
  bootsample = sample(raw_N,raw_N,T)
  datasetB=all[bootsample,]             #bootstrap sample
  datasetTest=all[-bootsample,]         #not sampled in bootstrap
  
  bX<-as.matrix(datasetTest[,-12011])
  bY<-as.numeric(datasetTest$Y)
  
  X<-as.matrix(datasetB[,-12011])
  Y<-as.numeric(datasetB$Y)
  
  N<-dim(X)[1]
  P<-dim(X)[2]
 
  # initial tuning parameters setting
  L.max <- max(abs(G1.fun(Y,X,rep(0,dim(X)[2])))) 
  L.min <- 0.001 # min lambda
  L.vec <- exp(seq(log(L.max),log(L.min),length.out=300))
  LMax<-50 # max number of non-zero coef for LASSO
  
  Tau.vec<-seq(2.001,30,,15) # 15 tau seq (2,30]
  Sig.vec<-seq(10^-5,1,,30) # 30 sig seq (0,1]
  HMax<-50# max number of non-zero coef for MUB
  
  Del <- 1e-4
  
  deps=1e-20;leps=1e-5;keps=1e-5;ieps=1e-5
  mit=10;up.mit=10;qd.mit=1000;in.mit=50;
  tr=T;up.tr=F;qd.tr=F;
  hp.tr=T;ls.tr=T
  ls.mit=10;hp.mit=10 
  
  # lasso fit for lambda seq =L.vec
  nL.result <- lasso.glm.noint.path.fun(Y,X,Bc=rep(0,dim(X)[2]),L.vec,Max=LMax,
                                        deps,leps,keps,ieps,mit,ls.mit,qd.mit,in.mit,
                                        tr=T,ls.tr=F,qd.tr=F)
  nL.mat<-nL.result$B.mat
  nL.sel<-nL.result$L.vec
  
  Val <- c() # test error for each fold with Lambda=nL.sel
  for(id in 1:dim(nL.mat)[2]){
    Val <- c(Val,G0.fun(Y,X,nL.mat[,id])) 
  }
  
  nL <- nL.mat[,which.min(Val)]
  sum(nL!=0)
  hP.result <- hpen.glm.noint.path.fun(Y,X,Bc=nL,Tau.vec,Sig.vec,Del,Max=HMax
                                       ,deps,leps,keps,ieps,mit,hp.mit,up.mit,qd.mit,in.mit,
                                       tr=T,hp.tr=F,up.tr=F,qd.tr=F)    
  hP.mat<-hP.result$B.mat
  hP.sel<-hP.result$T.mat
  
  Val_H <- c()
  for(id in 1:dim(hP.mat)[2]){
    Val_H <- c(Val_H,G0.fun(Y,X,hP.mat[,id]))
  }
  
  hP <- hP.mat[,which.min(Val_H)]
  sum(hP!=0)

  boot_betas[[boot.index]]<-data.frame(nL,hP)
  colnames(boot_betas[[boot.index]])<-c("LASSO","MUB")
  rownames(boot_betas[[boot.index]])<-colnames(X)
  
  eta.L<-as.numeric(X%*%nL)
  phat.L<-exp(eta.L)/(1+exp(eta.L))
  
  eta.H<-as.numeric(X%*%hP)
  phat.H<-exp(eta.H)/(1+exp(eta.H))
  
  eta.L.t<-as.numeric(bX%*%nL)
  phat.L.t<-exp(eta.L.t)/(1+exp(eta.L.t))
  
  eta.H.t<-as.numeric(bX%*%hP)
  phat.H.t<-exp(eta.H.t)/(1+exp(eta.H.t))
  
  eta.L.raw<-as.numeric(raw_X%*%nL)
  phat.L.raw<-exp(eta.L.raw)/(1+exp(eta.L.raw))
  
  eta.H.raw<-as.numeric(raw_X%*%hP)
  phat.H.raw<-exp(eta.H.raw)/(1+exp(eta.H.raw))
  
  boot_auc$L.auc[boot.index]<-roc(Y,phat.L)$auc
  boot_auc$H.auc[boot.index]<-roc(Y,phat.H)$auc
  boot_auc$L.auc.t[boot.index]<-roc(bY,phat.L.t)$auc
  boot_auc$H.auc.t[boot.index]<-roc(bY,phat.H.t)$auc
  boot_auc$L.auc_raw[boot.index]<-roc(raw_Y,phat.L.raw)$auc
  boot_auc$H.auc_raw[boot.index]<-roc(raw_Y,phat.H.raw)$auc
  print(boot.index)
}

AUC_regular=apparentAUC-cbind(boot_auc$L.auc-boot_auc$L.auc_raw,
                              boot_auc$H.auc-boot_auc$H.auc_raw)
AUC_632=.368*apparentAUC+.632*cbind(boot_auc$L.auc.t,boot_auc$H.auc.t)
R<-(c(mean(boot_auc$L.auc.t),mean(boot_auc$H.auc.t))-apparentAUC)/
  (0.5-apparentAUC)
w<-.632/(1-.368*R)
AUC_632plus=(1-w)*apparentAUC+w*cbind(boot_auc$L.auc.t,boot_auc$H.auc.t)

round(apply(AUC_regular,2,mean),4)
round(apply(AUC_632,2,mean),4)
round(apply(AUC_632plus,2,mean),4)

test_AUC<-data.frame(method=c(rep("LASSO",nboot),rep("MUB",nboot)),
                     AUC_regular=c(AUC_regular[,1],AUC_regular[,2]))
test_AUC_632<-data.frame(method=c(rep("LASSO",nboot),rep("MUB",nboot)),
                         AUC_632=c(AUC_632[,1],AUC_632[,2]))
test_AUC_632plus<-data.frame(method=c(rep("LASSO",nboot),rep("MUB",nboot)),
                             AUC_632plus=c(AUC_632plus[,1],AUC_632plus[,2]))

bb = as.data.frame(boot_betas)
LASSO = rep(0, dim(bb)[1])
MUB = rep(0, dim(bb)[1])

for(i in 1:dim(bb)[1])
{
  for(j in 1:nboot)
  {
    if(bb[i, 2*j-1] != 0)
    {
      LASSO[i] = LASSO[i] + 1
    }
    if(bb[i, 2*j] != 0)
    {
      MUB[i] = MUB[i] + 1
    }
  }
}

all_boot_res = data.frame(rownames(bb), LASSO, MUB)
write.csv(all_boot_res, "all_boot_res.csv")


pdf(file = "all_4.pdf")
boxplot(AUC_regular~method,data=test_AUC,ylim=c(0,1))
dev.off()

pdf(file = "all_5.pdf")
boxplot(AUC_632~method,data=test_AUC_632,ylim=c(0,1))
dev.off()

pdf(file = "all_6.pdf")
boxplot(AUC_632plus~method,data=test_AUC_632plus,ylim=c(0,1))
dev.off()

######################

save.image("all.RData")
