# Supplementary material for: Comparison of the modified unbounded penalty and the LASSO to select predictive genes of response to chemotherapy in breast cancer
Source: PLoS One. 2018 Oct 1;13(10):e0204897. doi: 10.1371/journal.pone.0204897 (PMC6166949; doi:10.1371/journal.pone.0204897)
Supplement: S1 Functions — (R) [file pone.0204897.s003.R]

    ############### lasso ###############
    
    lasso0.fun <- function(B,L){
        return(L*sum(abs(B)))
    }
    
    lasso1.fun <- function(B,L){
        return(L*sign(B))
    }
    
    lasso.sol.fun <- function(oD,L){
        lasso.sol0.fun <- function(oD,B,L){ 
            val <- (B-oD)^2/2 + lasso0.fun(B,L) 
        }    
        val <- optimize(lasso.sol0.fun,c(-10,10),tol=1e-5,oD=oD,L=L)$minimum         
    }    
    

    ############### bridge ###############
    
    bridge0.fun <- function(B,L,Nu){ 
        aB <- abs(B)
        val <- L*sum(aB^Nu)
        return(val) 
    }
    
    bridge1.fun <- function(B,L,Nu){ 
        aB <- abs(B)
        sB <- sign(B)
        val <- L*Nu*aB^(Nu-1)*sB
        return(val) 
    }        
    
    bridge2.fun <- function(B,L,Nu){ 
        aB <- abs(B)
        sB <- sign(B)
        val <- L*Nu*(Nu-1)*aB^(Nu-2)
        val[sB==0] <- 0
        return(val) 
    }               
    
    bridge.sol.fun <- function(oD,L,Nu){
        bridge.sol0.fun <- function(oD,B,L,Nu){ 
            val <- (B-oD)^2/2 + bridge0.fun(B,L,Nu) 
        }    
        val <- optimize(bridge.sol0.fun,c(-10,10),tol=1e-5,oD=oD,L=L,Nu=Nu)$minimum         
    }         
    
    ############### scad ###############

    scad0.fun <- function(B,L,A){ 
        aB <- abs(B)
        val0 <- L*aB
        W0 <- L*L - (A*L*L-L^2/2)/(A-1)         
        val1 <- (A*L*aB-aB^2/2)/(A-1) + W0
        val2 <- (A*L*A*L-(A*L)^2/2)/(A-1) + W0
        val <- sum(val0*(aB<L) + val1*(L<=aB)*(aB<A*L) + val2*(aB>=A*L))
        return(val) 
    }
    
    scad1.fun <- function(B,L,A){ 
        aB <- abs(B)
        sB <- sign(B)
        val0 <- L
        val1 <- (A*L-aB)/(A-1)
        val2 <- 0 
        val <- val0*(aB<L) + val1*(L<=aB)*(aB<A*L) + val2*(aB>=A*L)
        val <- val*sB
        return(val) 
    }
    
    scad2.fun <- function(B,L,A){ 
        aB <- abs(B)
        sB <- sign(B)
        val0 <- 0
        val1 <- -1/(A-1)
        val2 <- 0 
        val <- val0*(aB<L) + val1*(L<=aB)*(aB<A*L) + val2*(aB>=A*L)
        val[sB==0] <- 0
        return(val) 
    }
    
    scad.sol.fun <- function(oD,L,A){
        scad.sol0.fun <- function(oD,B,L,A){ val <- (B-oD)^2/2 + scad0.fun(B,L,A) }    
        val <- optimize(scad.sol0.fun,c(-10,10),tol=1e-5,oD=oD,L=L,A=A)$minimum         
    }         
    

    ############### mcp ###############

    mcp0.fun <- function(B,L,A){ 
        aB <- abs(B)
        val0 <- L*aB-aB^2/(2*A)
        val1 <- L*(A*L)-(A*L)^2/(2*A)
        val <- sum(val0*(aB<A*L) + val1*(aB>=A*L))
        return(val) 
    }
    
    mcp1.fun <- function(B,L,A){ 
        aB <- abs(B)
        sB <- sign(B)
        val0 <- (L-aB/A)
        val1 <- 0 
        val <- val0*(aB<A*L) + val1*(aB>=A*L)
        val <- val*sB
        return(val) 
    }
    
    mcp2.fun <- function(B,L,A){ 
        aB <- abs(B)
        sB <- sign(B)
        val0 <- -1/A
        val1 <- 0
        val <- val0*(aB<A*L) + val1*(aB>=A*L)
        return(val) 
    }

    mcp.sol.fun <- function(oD,L,A){
        mcp.sol0.fun <- function(oD,B,L,A){ val <- (B-oD)^2/2 + mcp0.fun(B,L,A) }    
        val <- optimize(mcp.sol0.fun,c(-10,10),tol=1e-5,oD=oD,L=L,A=A)$minimum         
    }         
    

    ############### classo = clipped lasso ###############

            
    classo0.fun <- function(B,L,G,A){ 
        aB <- abs(B)
        W0 <- -1/(2*A)*(A*(L-G))^2 + L*A*(L-G) - G*A*(L-G)
        val0 <- -1/(2*A)*aB^2 + L*aB
        val1 <- G*aB + W0
        val <- sum(val0*(aB<A*(L-G)) + val1*(aB>=A*(L-G)))
        return(val) 
    }
    
    classo1.fun <- function(B,L,G,A){ 
        aB <- abs(B)
        sB <- sign(B)
        val0 <- -1/A*aB + L
        val1 <- G
        val <- val0*(aB<A*(L-G)) + val1*(aB>=A*(L-G))
        val <- val*sB
        return(val) 
    }
    
    classo2.fun <- function(B,L,G,A){ 
        aB <- abs(B)
        sB <- sign(B)
        val0 <- -1/(A)
        val1 <- 0
        val <- val0*(aB<A*(L-G)) + val1*(aB>=A*(L-G))
        return(val) 
    }
    
    classo.sol.fun <- function(oD,L,G,A){
        classo.sol0.fun <- function(oD,B,L,G,A){ 
            val <- (B-oD)^2/2 + classo0.fun(B,L,G,A) 
        }    
        val <- optimize(classo.sol0.fun,c(-10,10),tol=1e-5,oD=oD,L=L,G=G,A=A)$minimum         
    }   
        
    

   
        
    ############### sbridge = sparse sbridge ###############

    sbridge0.fun <- function(B,L,G,A,Nu){ 
        aB <- abs(B)
        C0 <- (L-G*Nu*(A*(L-G))^(Nu-1))/((A*(L-G))^Nu)
        W0 <- -C0*(A*(L-G))^(Nu+1)/(Nu+1) + L*(A*(L-G)) - G*(A*(L-G))^Nu
        val0 <- -C0*aB^(Nu+1)/(Nu+1) + L*aB
        val1 <- G*aB^Nu + W0
        val <- sum(val0*(aB<A*(L-G)) + val1*(aB>=A*(L-G)))
        return(val) 
    }
    
    sbridge1.fun <- function(B,L,G,A,Nu){ 
        aB <- abs(B)
        sB <- sign(B)
        C0 <- (L-G*Nu*(A*(L-G))^(Nu-1))/((A*(L-G))^Nu)
        val0 <- -C0*aB^Nu + L
        val1 <- G*Nu*aB^(Nu-1)
        val <- val0*(aB<A*(L-G)) + val1*(aB>=A*(L-G))
        val <- val*sB
        return(val) 
    }
    
    sbridge2.fun <- function(B,L,G,A,Nu){ 
        aB <- abs(B)
        sB <- sign(B)
        C0 <- (L-G*Nu*(A*(L-G))^(Nu-1))/((A*(L-G))^Nu)
        val0 <- -C0*Nu*aB^(Nu-1)
        val1 <- G*Nu*(Nu-1)*aB^(Nu-2)
        val <- val0*(aB<A*(L-G)) + val1*(aB>=A*(L-G))
        val1[sB==0] <- 0        
        return(val) 
    }
    
    sbridge.sol.fun <- function(oD,L,G,A,Nu){
        sbridge.sol0.fun <- function(oD,B,L,G,A,Nu){ 
            val <- (B-oD)^2/2 + sbridge0.fun(B,L,G,A,Nu) 
        }    
        val <- optimize(sbridge.sol0.fun,c(-10,10),tol=1e-5,oD=oD,L=L,G=G,A=A,Nu=Nu)$minimum         
    }    
        
        
    ############### gds = classo(L1 norm) ###############
   
    gds0.fun <- function(B,L,G,A.vec,K.mat){ 
        aB <- drop(K.mat%*%abs(B))
        val0 <- -aB^2/2/A.vec + L*aB
        val1 <- G*aB + A.vec*(L-G)^2/2
        id <- aB<A.vec*(L-G)
        val <- sum(val0*id + val1*(1-id))
        return(val) 
    }
        
    gds1.fun <- function(B,L,G,A.vec,K.mat){ 
        W.vec <- rowSums(K.mat)
        aB <- drop(K.mat%*%abs(B))
        sB <- sign(B)
        val0 <- -sB*rep(aB/A.vec,W.vec) + L*sB
        val1 <- G*sB
        id <- rep(aB<A.vec*(L-G),W.vec)
        val <- val0*id + val1*(1-id)
        return(val)
    }

    gds2.fun <- function(B,L,G,A.vec,K.mat){ 
        W.vec <- rowSums(K.mat)    
        aB <- drop(K.mat%*%abs(B))
        sB <- sign(B)
        id <- rep(aB<A.vec*(L-G),W.vec)                
        val <- t(t(K.mat)*sB)/sqrt(A.vec)
        val <- t(val)%*%val
        return(val)
    }     

    ############### h-penalty ###############

    u0.fun <- function(B,Tau,Sig){ return((sqrt(8*Tau*B^2/Sig+(2-Tau)^2)+(2-Tau))/4) }
    u1.fun <- function(B,Tau,Sig){ return((2*Tau*B/Sig)/sqrt(8*Tau*B^2/Sig+(2-Tau)^2)) }
    u2.fun <- function(B,Tau,Sig){ return((2*Tau*(2-Tau)^2/Sig)/(8*Tau*B^2/Sig+(2-Tau)^2)^(3/2)) }   
    
    logu0.fun <- function(B,Tau,Sig){ return(log(u0.fun(B,Tau,Sig))) } 
    logu1.fun <- function(B,Tau,Sig){ return(u1.fun(B,Tau,Sig)/u0.fun(B,Tau,Sig)) }
    logu2.fun <- function(B,Tau,Sig){ return((u2.fun(B,Tau,Sig)*u0.fun(B,Tau,Sig)-u1.fun(B,Tau,Sig)^2)/u0.fun(B,Tau,Sig)^2 )}
    
    hpen0.fun <- function(B,Tau,Sig){ return((Tau-2)/(2*Tau)*logu0.fun(B,Tau,Sig)+2/Tau*u0.fun(B,Tau,Sig)) }
    hpen1.fun <- function(B,Tau,Sig){ return((Tau-2)/(2*Tau)*logu1.fun(B,Tau,Sig)+2/Tau*u1.fun(B,Tau,Sig)) }    
    hpen2.fun <- function(B,Tau,Sig){ return((Tau-2)/(2*Tau)*logu2.fun(B,Tau,Sig)+2/Tau*u2.fun(B,Tau,Sig)) }        
    
    aphpen0.fun <- function(B,Tau,Sig,Del){ 
        id <- abs(B)<=Del; val <- hpen0.fun(B,Tau,Sig); val[id] <- hpen1.fun(Del,Tau,Sig)*(abs(B[id])-Del)+hpen0.fun(Del,Tau,Sig); return(sum(val)) }
    aphpen1.fun <- function(B,Tau,Sig,Del){ 
        id <- abs(B)<=Del; val <- hpen1.fun(B,Tau,Sig); val[id] <- sign(B[id])*hpen1.fun(Del,Tau,Sig); return(val) }
    aphpen2.fun <- function(B,Tau,Sig,Del){ 
        id <- abs(B)<=Del; val <- hpen2.fun(B,Tau,Sig); val[id] <- 0; return(val) }    

    ############### others ###############
        

    ###############
    ### exp pen ###
    ###############

    E0.fun <- function(B,L,a){ aB <- abs(B); S0 <- L^2*sum(1-exp(-aB/L)); return(S0) }
    E1.fun <- function(B,L,a){ aB <- abs(B); sB <- sign(B); S1 <- L*sB*exp(-aB/L); return(S1) }    
    E2.fun <- function(B,L,a){ aB <- abs(B); sB <- sign(B); S2 <- -exp(-aB/L); return(S2) }
    
    ###############
    ### log pen ###
    ###############
    
    L0.fun <- function(B,L,a){ aB <- abs(B); S0 <- L^2*sum(log(aB/L+1)); return(S0); }
    L1.fun <- function(B,L,a){ aB <- abs(B); sB <- sign(B); S1 <- L*sB*1/(aB/L+1); return(S1) }    
    L2.fun <- function(B,L,a){ aB <- abs(B); sB <- sign(B); S2 <- -1/((aB/L+1)^2); return(S2) }

    library(MASS)
    

    if(Fam=="Logistic"){
        G0.fun <- function(Y,X,B){ XB <- pmin(drop(X%*%B),700); return( -sum(Y*XB-log(1+exp(XB))) ) }
        G1.fun <- function(Y,X,B){ XB <- pmin(drop(X%*%B),700); Pr <- Y-exp(XB)/(1+exp(XB)); return(-colSums(Pr*X)) }
        G2.fun <- function(Y,X,B){ XB <- pmin(drop(X%*%B),700); Dg <- exp(XB)/(1+exp(XB))^2; return(t(X*Dg)%*%X) }        
        G3.fun <- function(Y){ log(mean(Y)/(1-mean(Y))) }
        Pr.fun <- function(X,B){ XB <- pmin(drop(X%*%B),700); return(exp(XB)/(1+exp(XB))) }
    } 
    
    
    if(Fam=="Poisson"){ 
        G0.fun <- function(Y,X,B){ aY <- Y[Y>1]; Con <- 0; for(ay in aY){ Con <- Con + sum(log(1:ay)) } 
                                   XB <- pmin(drop(X%*%B),700); return((sum(exp(XB)-Y*XB)+Con)) }
        G1.fun <- function(Y,X,B){ XB <- pmin(drop(X%*%B),700); Pr <- Y-exp(XB); return(-colSums(Pr*X)) }
        G2.fun <- function(Y,X,B){ XB <- pmin(drop(X%*%B),700); return(t(X)%*%diag(exp(XB))%*%X) }
        G3.fun <- function(Y){ log(mean(Y)) }
    }    
    
       
    
    hpen.glm.noint.fun <- function(Y,X,Bc,Tau,Sig,Del,
                                        deps=1e-20,leps=1e-5,keps=1e-5,ieps=1e-5,
                                        hp.mit=10,up.mit=10,qd.mit=1000,in.mit=50,
                                        hp.tr=T,up.tr=F,qd.tr=F){
    
    if(hp.tr) cat("== [hpen] start","\n")
    

    Cut <- 1e+10
    
    P <- dim(X)[2]
    N <- dim(X)[1]
    
    X <- as.matrix(X)
    Y <- as.vector(Y)
    B <- Bc
    
    J0 <- aphpen0.fun(B,Tau,Sig,Del)
    J1 <- aphpen1.fun(B,Tau,Sig,Del)
    
    L <- hpen1.fun(Del,Tau,Sig)
    
    DJ <- J1-L*sign(B)    
    
    D0 <- G0.fun(Y,X,B)+J0        
    Cst <- D0

    K0 <- T
    K1 <- T
    K2 <- T    
    Cv <- T
    Dv <- F
    Mt <- F
    
    hp.st <- T
    hp.it <- 0
    
    while(hp.st){#hpen
    
        hp.it <- hp.it+1
        if(hp.tr) cat("============================================ [hpen] iter(mit) :",hp.it,"/",hp.mit,"\n")    
        
        up.B <- B
        up.D0 <- G0.fun(Y,X,up.B)+sum(DJ*up.B)+L*sum(abs(up.B))   

        up.K0 <- T
        up.K1 <- T
        up.K2 <- T
        up.Cv <- T    
        up.Dv <- F
        up.Mt <- F
        
        up.st <- T
        up.it <- 0
        
        while(up.st){#up
        
            up.it <- up.it+1
            if(up.tr) cat("============================================ [hpen(up)] iter(up.it) :",up.it,"/",up.mit,"\n")   

            qd.Q <- G2.fun(Y,X,up.B)/2 
            qd.A <- G1.fun(Y,X,up.B)-2*colSums(t(qd.Q)*up.B)+DJ
        
            qd.Dr <- rep(0,P)        
            qd.B <- rep(0,P)
            
            qd.D1 <- 2*colSums(t(qd.Q)*qd.B)+qd.A
            qd.L <- max(abs(qd.D1))
            
            qd.aset <- which.max(abs(qd.D1))
            qd.dset <- c(1:P)[-qd.aset]            
                            
            qd.Cv <- T    
            qd.Lv <- F  
            qd.Ov <- F        
            qd.Dv <- F              
            qd.Mt <- F            

            qd.st <- L<=qd.L
            qd.it <- 0  
            
            while(qd.st){#qd

                qd.it <- qd.it+1
                if(qd.tr) cat("============================================ [hpen(qd)] iter(qd.it) :",qd.it,"/",qd.mit,"\n")                                   
                
                qd.Dr[qd.aset] <- -colSums(t(ginv(2*qd.Q[qd.aset,qd.aset]))*qd.D1[qd.aset]); qd.Dr[qd.dset] <- 0
                
                if(length(qd.dset)!=0){#add
                    d11 <- (qd.L-qd.D1[qd.dset])/(qd.L+(2*colSums(t(qd.Q)*qd.Dr))[qd.dset]); d11[d11<deps] <- Cut
                    d12 <- (qd.L+qd.D1[qd.dset])/(qd.L-(2*colSums(t(qd.Q)*qd.Dr))[qd.dset]); d12[d12<deps] <- Cut
                    add <- qd.dset[abs(pmin(d11,d12)-min(d11,d12))<deps]; d1 <- min(d11,d12)
                } else {
                    if(qd.tr) cat("[full],L:",qd.L,"\n")
                    add <- integer(0); d1 <- Cut    
                }#add
                
                if(length(qd.aset)!=0){#drop
                    d2 <- -qd.B[qd.aset]/qd.Dr[qd.aset]; d2[d2<deps] <- Cut; 
                    drp <- abs(d2-min(d2))<deps; d2 <- min(d2)
                } else { 
                    drp <- integer(0); d2 <- Cut 
                }#drop
                                                                             
                d3 <- (qd.L-L)/qd.L; d <- min(d1,d2,d3)
                
                if(d==d3){
                    if(qd.tr) cat("[end],d1,d2,d3,L:",d1,d2,d3,qd.L,"\n")
                } else if(d==d1){
                    if(qd.tr) cat("[add],d1,d2,d3,L:",add,d1,d2,d3,qd.L,"\n")
                    qd.aset <- c(qd.aset,add); qd.aset <- qd.aset[order(qd.aset)]; qd.dset <- c(1:P)[-qd.aset]                       
                } else {
                    if(qd.tr) cat("[drp],d1,d2,d3,L:",qd.aset[drp],d1,d2,d3,qd.L,"\n")
                    qd.aset <- qd.aset[!drp]; qd.aset <- qd.aset[order(qd.aset)]; qd.dset <- c(1:P)[-qd.aset]                    
                }
    
                qd.L0 <- qd.L
                qd.B <- qd.B+d*qd.Dr; qd.B[qd.dset] <- 0
                
                qd.D1 <- 2*colSums(t(qd.Q)*qd.B)+qd.A
                qd.L <- max(abs(qd.D1[qd.aset]))
                qd.D1[qd.aset] <- qd.L*sign(qd.D1[qd.aset]);
                qd.D1[qd.dset][abs(qd.D1[qd.dset])>qd.L] <- qd.L*sign(qd.D1[qd.dset][abs(qd.D1[qd.dset])>qd.L])
                
                qd.K1 <- sum(abs(qd.D1[qd.aset[qd.B[qd.aset]!=0]]+qd.L*sign(qd.B[qd.aset[qd.B[qd.aset]!=0]])))==0
                qd.K2 <- sum(abs(qd.D1[qd.dset])<=qd.L)==length(qd.dset)     
                
                qd.Cv <- qd.K1&qd.K2
                qd.Ov <- qd.L>qd.L0+leps
                qd.Lv <- qd.L<L+leps
                qd.Mt <- qd.it>qd.mit                    
                qd.Dv <- max(abs(qd.B))>exp(10)                       
                
                if(qd.tr) cat("== [hpen(qd)] act,K1,K2:",length(qd.aset),qd.K1,qd.K2,"\n")
                if(qd.tr) cat("== [hpen(qd)] min,max,L:",min(abs(qd.B[qd.B!=0])),max(abs(qd.B[qd.B!=0])),qd.L,L,"\n")                                  
                
                if(qd.tr) if(qd.Cv)  cat("== [hpen(qd)] grad case, L:",qd.L,L,"\n")
                if(qd.tr) if(qd.Lv)  cat("== [hpen(qd)] lamd case, L:",qd.L,L,"\n")
                if(qd.tr) if(qd.Mt)  cat("== [hpen(qd)] mitr case, L:",qd.L,L,"\n")
                if(qd.tr) if(qd.Dv)  cat("== [hpen(qd)] divg case, L:",qd.L,L,"\n")                

                if(qd.Lv|qd.Mt|qd.Dv|qd.Ov) break                                        

            }#qd
            
            up.B0 <- B
            up.B <- qd.B
            
            up.D00 <- up.D0            
            up.D0 <- G0.fun(Y,X,up.B)+sum(DJ*up.B)+L*sum(abs(up.B))             

            if(up.D00<up.D0){
                up.aset <- union(c(1:P)[up.B0!=0],c(1:P)[up.B!=0])
                up.aset <- up.aset[order(up.aset)]
                up.B[up.aset] <- hpen.glm.noint.up.gs.fun(gs.Y=Y,gs.X=X[,up.aset],gs.B0=up.B0[up.aset],gs.B1=up.B[up.aset],
                    gs.DJ=DJ[up.aset],gs.L=L,ieps,in.mit,gs.tr=up.tr)$gs.Coef
            }
            up.B[abs(up.B)<1e-6] <- 0
                                    
            up.aset <- c(1:P)[up.B!=0]
            
            if(length(up.aset)!=0){
                up.B[up.aset] <- hpen.glm.noint.up.nr.fun(nr.Y=Y,nr.X=X[,up.aset],nr.B=up.B[up.aset],
                    nr.DJ=DJ[up.aset],nr.L=L,ieps,in.mit,nr.tr=up.tr)$nr.Coef
            }

            up.D00 <- up.D0
            up.D0 <- G0.fun(Y,X,up.B)+sum(DJ*up.B)+L*sum(abs(up.B)) 
            up.D1 <- G1.fun(Y,X,up.B)+DJ
            
            if(length(up.aset)!=0){
                up.K0 <- up.D0<=up.D00
                up.K1 <- sum(abs(up.D1[up.aset]+L*sign(up.B[up.aset]))<keps)==length(up.aset)
                up.K2 <- sum(abs(up.D1[-up.aset])<=L+keps)==(P-length(up.aset))
                up.Cv <- up.K1&up.K2                    
                up.Mt <- up.it>up.mit        
                up.Dv <- max(abs(up.B))>exp(10)                            
            } else {
                up.K0 <- up.D0<=up.D00
                up.K1 <- sum(abs(up.D1[up.aset]+L*sign(up.B[up.aset]))<keps)==length(up.aset)
                up.K2 <- sum(abs(up.D1)<=L+keps)==(P-length(up.aset))
                up.Cv <- up.K1&up.K2                    
                up.Mt <- up.it>up.mit        
                up.Dv <- max(abs(up.B))>exp(10)                                        
            }
            
            if(up.tr) cat("== [hpen(up)] act,K0,K1,K2:",length(up.aset),up.K0,up.K1,up.K2,"\n")
            if(up.tr) cat("== [hpen(up)] min,max,L:",min(abs(up.B[up.B!=0])),max(abs(up.B[up.B!=0])),L,"\n")                    

            if(up.tr) if(up.Cv)  cat("== [hpen(up)] grad case, L:",L,"\n")            
            if(up.tr) if(up.Dv)  cat("== [hpen(up)] divg case, L:",L,"\n")
            if(up.tr) if(up.Mt)  cat("== [hpen(up)] mitr case, L:",L,"\n")
            if(up.tr) if(up.K0)  cat("== [hpen(up)] cost case, L:",L,"\n")                        

            if(up.K0|up.Cv|up.Dv|up.Mt) break                 
               
        }#up
        
        B <- up.B
        
        aset <- c(1:P)[B!=0]  
        if(length(aset)!=0){
            B[aset] <- hpen.glm.noint.gd.fun(gd.Y=Y,gd.X=X[,aset],gd.B=B[aset],gd.Tau=Tau,gd.Sig=Sig,gd.Del=Del,ieps,in.mit,gd.tr=hp.tr)$gd.Coef                
        }
        B[abs(B)<1e-4] <- 0 
#print(B)        
        aset <- c(1:P)[B!=0]
        if(length(aset)!=0){            
            B[aset] <- hpen.glm.noint.nr.fun(nr.Y=Y,nr.X=X[,aset],nr.B=B[aset],nr.Tau=Tau,nr.Sig=Sig,nr.Del=Del,ieps,in.mit,nr.tr=hp.tr)$nr.Coef
        }
#print(B)        
        
        J0 <- aphpen0.fun(B,Tau,Sig,Del)
        J1 <- aphpen1.fun(B,Tau,Sig,Del)
        DJ <- J1-L*sign(B)            
        
        D0 <- G0.fun(Y,X,B)+J0            
        D1 <- G1.fun(Y,X,B)+DJ
        Cst <- c(Cst,D0)

        if(length(aset)!=0){
            K1 <- sum(abs(D1[aset]+L*sign(B[aset]))<keps)==length(aset)
            K2 <- sum(abs(D1[-aset])<=L+keps)==(P-length(aset))  
            Cv <- K1&K2        
            Mt <- hp.it>hp.mit                
            Dv <- max(abs(B))>exp(10)                        
        } else {
            K1 <- sum(abs(D1[aset]+L*sign(B[aset]))<keps)==length(aset)
            K2 <- sum(abs(D1)<=L+keps)==(P-length(aset))  
            Cv <- K1&K2        
            Mt <- hp.it>hp.mit                
            Dv <- max(abs(B))>exp(10)                        
        }        

#print(B)
        if(hp.tr) cat("== [hpen] act,K1,K2:",length(aset),K1,K2,"\n")
        if(hp.tr) cat("== [hpen] min,max,L:",min(abs(B[B!=0])),max(abs(B[B!=0])),L,"\n")                                

        if(hp.tr) if(Cv)  cat("== [hpen] grad case,L,Tau,Sig,Del:",L,Tau,Sig,Del,"\n")
        if(hp.tr) if(Mt)  cat("== [hpen] mitr case,L,Tau,Sig,Del:",L,Tau,Sig,Del,"\n")
        if(hp.tr) if(Dv)  cat("== [hpen] divg case,L,Tau,Sig,Del:",L,Tau,Sig,Del,"\n")
        if(hp.tr) if(K0)  cat("== [hpen] cost case,L,Tau,Sig,Del:",L,Tau,Sig,Del,"\n")                    

        if(Cv|Dv|Mt) break  

    }#hpen
        
    if(hp.tr) cat("== [hpen] end","\n","\n")    
    if(hp.tr) cat("== [hpen] cost,conv:",Cst,Cv,"\n","\n")    

    return(list(Grad=D1,Coef=B,Tau=Tau,Sig=Sig,Del=Del,Divg=Dv,Conv=Cv,Cost=Cst))    

}

hpen.glm.noint.up.gs.fun <- function(gs.Y,gs.X,gs.B0,gs.B1,gs.DJ,gs.L,ieps,in.mit,gs.tr){
    gs.X <- as.matrix(gs.X) 
    ht <- (3-sqrt(5))/2
    h00 <- 0; h01 <- 1
    gs.it <- 0
    gs.st <- T
    while(gs.st){#bisection
        gs.it <- gs.it+1
        h10 <- h00+ht*(h01-h00); h11 <- h01-ht*(h01-h00)
        gs.B00 <- gs.B0+h00*(gs.B1-gs.B0)
        gs.B01 <- gs.B0+h01*(gs.B1-gs.B0)
        gs.B10 <- gs.B0+h10*(gs.B1-gs.B0)
        gs.B11 <- gs.B0+h11*(gs.B1-gs.B0)
        gs.C00 <- G0.fun(gs.Y,gs.X,gs.B00)+sum(gs.DJ*gs.B00)+gs.L*sum(abs(gs.B00))
        gs.C01 <- G0.fun(gs.Y,gs.X,gs.B01)+sum(gs.DJ*gs.B01)+gs.L*sum(abs(gs.B01))
        gs.C10 <- G0.fun(gs.Y,gs.X,gs.B10)+sum(gs.DJ*gs.B10)+gs.L*sum(abs(gs.B10))
        gs.C11 <- G0.fun(gs.Y,gs.X,gs.B11)+sum(gs.DJ*gs.B11)+gs.L*sum(abs(gs.B11))
        if(gs.C10<gs.C11){ 
            if(gs.C00<=gs.C10){ h01 <- h10 } else { h01 <- h11 }
        } else if(gs.C10>gs.C11){ 
            if(gs.C11>=gs.C01){ h00 <- h11 } else { h00 <- h10 }
        } else { h00 <- h10; h01 <- h11}
        gs.Cv <- abs(gs.C10-gs.C11)<ieps
        gs.Mt <- gs.it>in.mit
        if(gs.tr){
            if(gs.Cv) cat("== [hpen(up)] golden : conv case","\n")
            if(gs.Mt) cat("== [hpen(up)] golden : mitr case","\n")  
        }
        if(gs.Cv|gs.Mt) break
    }
    return(list(gs.Coef=gs.B11,gs.Cv=gs.Cv,gs.Mt=gs.Mt))      
}


hpen.glm.noint.up.nr.fun <- function(nr.Y,nr.X,nr.B,nr.DJ,nr.L,ieps,in.mit,nr.tr){
    nr.X <- as.matrix(nr.X)
    nr.C0 <- G0.fun(nr.Y,nr.X,nr.B)+sum(nr.DJ*nr.B)+nr.L*sum(abs(nr.B))  
    nr.B0 <- nr.B
    nr.st <- T
    nr.it <- 0
    while(nr.st){
        nr.it <- nr.it+1
        nr.B <- nr.B-colSums(  t(ginv(G2.fun(nr.Y,nr.X,nr.B))) * (G1.fun(nr.Y,nr.X,nr.B)+nr.DJ+nr.L*sign(nr.B))  )
        nr.C1 <- G0.fun(nr.Y,nr.X,nr.B)+sum(nr.DJ*nr.B)+nr.L*sum(abs(nr.B))
        nr.Dv <- abs(max(nr.B))>exp(10)
        nr.Cv <- abs(nr.C0-nr.C1)<ieps        
        nr.Mt <- nr.it>in.mit
        nr.Ov <- nr.C0-nr.C1<0
        nr.C0 <- nr.C1
        if(nr.tr){
            if(nr.Dv) cat("== [hpen(up)] newton : divg case","\n")
            if(nr.Cv) cat("== [hpen(up)] newton : conv case","\n")
            if(nr.Mt) cat("== [hpen(up)] newton : in.mit case","\n")
        }
        if(nr.Dv|nr.Cv|nr.Mt|nr.Ov) break        
    }
    if(nr.Cv|nr.Mt) nr.B0 <- nr.B            
    return(list(nr.Coef=nr.B0,nr.Cv=nr.Cv,nr.Mt=nr.Mt))
}


hpen.glm.noint.gd.fun <- function(gd.Y,gd.X,gd.B,gd.Tau,gd.Sig,gd.Del,ieps,in.mit,gd.tr){
    gd.X <- as.matrix(gd.X)
    gd.st <- T
    gd.it <- 0    
    while(gd.st){#gradient descent
        gd.it <- gd.it+1
        gd.C0 <- G0.fun(gd.Y,gd.X,gd.B)+aphpen0.fun(gd.B,gd.Tau,gd.Sig,gd.Del)
        gd.D1 <- G1.fun(gd.Y,gd.X,gd.B)+aphpen1.fun(gd.B,gd.Tau,gd.Sig,gd.Del)
        ht <- (3-sqrt(5))/2
        h00 <- 0; h01 <- 10/min(abs(gd.D1[gd.D1!=0])) + 10^-5        
        gd.gs.it <- 0
        gd.gs.st <- T
        while(gd.gs.st){#golden section
            gd.gs.it <- gd.gs.it+1
            h10 <- h00+ht*(h01-h00)
            h11 <- h01-ht*(h01-h00)
            gd.B00 <- gd.B-h00*gd.D1
            gd.B01 <- gd.B-h01*gd.D1
            gd.B10 <- gd.B-h10*gd.D1
            gd.B11 <- gd.B-h11*gd.D1
            gd.C00 <- G0.fun(gd.Y,gd.X,gd.B00)+aphpen0.fun(gd.B00,gd.Tau,gd.Sig,gd.Del)
            gd.C01 <- G0.fun(gd.Y,gd.X,gd.B01)+aphpen0.fun(gd.B01,gd.Tau,gd.Sig,gd.Del)
            gd.C10 <- G0.fun(gd.Y,gd.X,gd.B10)+aphpen0.fun(gd.B10,gd.Tau,gd.Sig,gd.Del)
            gd.C11 <- G0.fun(gd.Y,gd.X,gd.B11)+aphpen0.fun(gd.B11,gd.Tau,gd.Sig,gd.Del)
            if(gd.C10<gd.C11){ 
                if(gd.C00<=gd.C10){ h01 <- h10 } else { h01 <- h11 }
            } else if(gd.C10>gd.C11){ 
                if(gd.C11>=gd.C01){ h00 <- h11 } else { h00 <- h10 }
            } else { h00 <- h10; h01 <- h11}
            gd.gs.Cv <- abs(gd.C10-gd.C11)<ieps
            gd.gs.Mt <- gd.gs.it>in.mit
            if(gd.gs.Cv|gd.gs.Mt) break
        }#golden section
        gd.C1 <- G0.fun(gd.Y,gd.X,gd.B00)+aphpen0.fun(gd.B00,gd.Tau,gd.Sig,gd.Del)
        gd.Cv <- abs(gd.C0-gd.C1)<ieps
        gd.Mt <- gd.it>in.mit
        gd.B <- gd.B00    
        if(gd.tr){
            if(gd.Cv) cat("== [hpen] gradient : conv case","\n")
            if(gd.Mt) cat("== [hpen] gradient : mitr case","\n")  
        }
        if(gd.Cv|gd.Mt) break
    }#gradient descent
    return(list(gd.Coef=gd.B,gd.Cv=gd.Cv,gd.Mt=gd.Mt))        
}


hpen.glm.noint.nr.fun <- function(nr.Y,nr.X,nr.B,nr.Tau,nr.Sig,nr.Del,ieps,in.mit,nr.tr){
    nr.X <- as.matrix(nr.X)
    nr.J0 <- aphpen0.fun(nr.B,nr.Tau,nr.Sig,nr.Del)
    nr.J1 <- aphpen1.fun(nr.B,nr.Tau,nr.Sig,nr.Del)
    nr.J2 <- aphpen2.fun(nr.B,nr.Tau,nr.Sig,nr.Del)
    if(length(nr.J2)==1){ nr.J2 <- matrix(nr.J2,1,1) } else { nr.J2 <- diag(nr.J2) }
    
    nr.C0 <- G0.fun(nr.Y,nr.X,nr.B)+nr.J0
    nr.B0 <- nr.B
    nr.it <- 0
    nr.st <- T
    while(nr.st){
        nr.it <- nr.it+1
        nr.B <- nr.B-colSums(  t(ginv(G2.fun(nr.Y,nr.X,nr.B)+nr.J2)) * (G1.fun(nr.Y,nr.X,nr.B)+nr.J1)  )
        nr.J0 <- aphpen0.fun(nr.B,nr.Tau,nr.Sig,nr.Del)
        nr.J1 <- aphpen1.fun(nr.B,nr.Tau,nr.Sig,nr.Del)
        nr.J2 <- aphpen2.fun(nr.B,nr.Tau,nr.Sig,nr.Del)
        if(length(nr.J2)==1){ nr.J2 <- matrix(nr.J2,1,1) } else { nr.J2 <- diag(nr.J2) }
        
        nr.C1 <- G0.fun(nr.Y,nr.X,nr.B)+nr.J0
        nr.Dv <- abs(max(nr.B))>exp(10)
        nr.Cv <- abs(nr.C0-nr.C1)<ieps        
        nr.Mt <- nr.it>in.mit
        nr.Ov <- nr.C0-nr.C1<0
        nr.C0 <- nr.C1
        if(nr.tr){
            if(nr.Dv) cat("== [hpen] newton : divg case","\n")
            if(nr.Cv) cat("== [hpen] newton : conv case","\n")
            if(nr.Mt) cat("== [hpen] newton : mitr case","\n")
        }
        if(nr.Dv|nr.Cv|nr.Mt|nr.Ov) break        
    }
    if(nr.Cv|nr.Mt) nr.B0 <- nr.B            
    return(list(nr.Coef=nr.B0,nr.Cv=nr.Cv,nr.Mt=nr.Mt))
}


    

hpen.glm.noint.path.fun <- function(Y,X,Bc,Tau.vec,Sig.vec,Del=0.001,Max,
                                                    deps=1e-20,leps=1e-5,keps=1e-5,ieps=1e-7,
                                                    mit=10,hp.mit=10,up.mit=10,qd.mit=1000,in.mit=50,
                                                    tr=T,hp.tr=F,up.tr=F,qd.tr=F){  
    if(tr) cat("== [hpen.path] start","\n")

    P <- dim(X)[2]; N <- dim(X)[1]; X <- as.matrix(X); Y <- as.vector(Y)

    B.mat <- c(); T.mat <- c()

    for(Tau in Tau.vec){
    for(Sig in Sig.vec){

        B <- Bc

        aset <- c(1:P)[B!=0]    
        if(sum(aset)==0) aset <- which.max(abs(G1.fun(Y,X,B)))

        aX <- as.matrix(X[,aset],ncol=length(aset))
        aB <- B[aset]
        L <- hpen1.fun(Del,Tau,Sig)          

        Cst <- G0.fun(Y,aX,aB)+aphpen0.fun(aB,Tau,Sig,Del)

        st <- T; it <- 0
        while(st){
            it <- it+1

            B[aset] <- hpen.glm.noint.fun(Y,aX,aB,Tau,Sig,Del,deps,leps,keps,ieps,hp.mit,up.mit,qd.mit,in.mit,hp.tr,up.tr,qd.tr)$Coef

            aset <- c(1:P)[B!=0]                
            G1 <- G1.fun(Y,X,B)           
            K2 <- sum(abs(G1[-aset])>L+leps)

#            aset <- union(aset,c(1:P)[-aset][abs(G1[-aset])>L])

            cset <- c(1:P)[-aset][   which.max(abs(G1[-aset][abs(G1[-aset])>L]))     ]
            aset <- union(aset,cset)            

            aX <- as.matrix(X[,aset],ncol=length(aset))
            aB <- B[aset]
            Cst <- c(Cst,G0.fun(Y,aX,aB)+aphpen0.fun(aB,Tau,Sig,Del))            
            
            if((it>mit)|(sum(K2)==0)) break             
        }
        
        B.mat <- cbind(B.mat,B)
        T.mat <- cbind(T.mat,c(Tau,Sig))
        
        if(tr) cat("== [hpen.path] act,L,Tau,Sig,Del:",length(aset),round(L,digits=3),Tau,Sig,Del,"\n")    
        if(length(aset)>=Max) break             
        
    }}
    return(list(B.mat=B.mat,T.mat=T.mat))    
}
    

lasso.glm.noint.fun <- function(Y,X,Bc,L,
                                        deps=1e-20,leps=1e-7,keps=1e-7,ieps=1e-15,
                                        ls.mit=20,qd.mit=1000,in.mit=100,
                                        ls.tr=T,qd.tr=F){

    if(ls.tr) cat("== [lasso] start","\n")
    
    Cut <- 1e+10

    P <- dim(X)[2]
    N <- dim(X)[1]
    X <- as.matrix(X)
    Y <- as.vector(Y)

    B <- Bc 
    
    D0 <- G0.fun(Y,X,B)+L*sum(abs(B))  
    D1 <- G1.fun(Y,X,B)+L*sign(B)  
    Cst <- D0
        
    K0 <- T
    K1 <- T
    K2 <- T
    Cv <- T    
    Dv <- F
    Mt <- F

    ls.st <- T
    ls.it <- 0    
    
    while(ls.st){#lasso
    
        ls.it <- ls.it+1
        if(ls.tr) cat("============================================ [lasso] iter(it) :",ls.it,"/",ls.mit,"\n")    

        qd.Q <- G2.fun(Y,X,B)/2 
        qd.A <- G1.fun(Y,X,B)-2*colSums(t(qd.Q)*B)
        
        qd.Dr <- rep(0,P)        
        qd.B <- rep(0,P)
        
        qd.D1 <- 2*colSums(t(qd.Q)*qd.B)+qd.A
        qd.L <- max(abs(qd.D1))
        
        qd.aset <- which.max(abs(qd.D1))
        qd.dset <- c(1:P)[-qd.aset]            
                        
        qd.Cv <- T    
        qd.Lv <- F  
        qd.Ov <- F        
        qd.Dv <- F              
        qd.Mt <- F            

        qd.st <- L<=qd.L
        qd.it <- 0          
        
        while(qd.st){#qd

            qd.it <- qd.it+1
            
            if(qd.tr) cat("============================================ [lasso(qd)] iter(qd.it) :",qd.it,"/",qd.mit,"\n")                                   
            
            qd.Dr[qd.aset] <- -colSums(t(ginv(2*qd.Q[qd.aset,qd.aset]))*qd.D1[qd.aset]); qd.Dr[qd.dset] <- 0
            
            if(length(qd.dset)!=0){#add
                d11 <- (qd.L-qd.D1[qd.dset])/(qd.L+(2*colSums(t(qd.Q)*qd.Dr))[qd.dset]); d11[d11<deps] <- Cut
                d12 <- (qd.L+qd.D1[qd.dset])/(qd.L-(2*colSums(t(qd.Q)*qd.Dr))[qd.dset]); d12[d12<deps] <- Cut
                add <- qd.dset[abs(pmin(d11,d12)-min(d11,d12))<deps]; d1 <- min(d11,d12)
            } else {
                if(qd.tr) cat("[full],L:",qd.L,"\n")
                add <- integer(0); d1 <- Cut    
            }#add
            
            if(length(qd.aset)!=0){#drop
                d2 <- -qd.B[qd.aset]/qd.Dr[qd.aset]; d2[d2<deps] <- Cut; 
                drp <- abs(d2-min(d2))<deps; d2 <- min(d2)
            } else { 
                drp <- integer(0); d2 <- Cut 
            }#drop
                                                                         
            d3 <- (qd.L-L)/qd.L; d <- min(d1,d2,d3)
            
            if(d==d3){
                if(qd.tr) cat("[end],d1,d2,d3,L:",d1,d2,d3,qd.L,"\n")
            } else if(d==d1){
                if(qd.tr) cat("[add],d1,d2,d3,L:",add,d1,d2,d3,qd.L,"\n")
                qd.aset <- c(qd.aset,add); qd.aset <- qd.aset[order(qd.aset)]; qd.dset <- c(1:P)[-qd.aset]                       
            } else {
                if(qd.tr) cat("[drp],d1,d2,d3,L:",qd.aset[drp],d1,d2,d3,qd.L,"\n")
                qd.aset <- qd.aset[!drp]; qd.aset <- qd.aset[order(qd.aset)]; qd.dset <- c(1:P)[-qd.aset]                    
            }

            qd.L0 <- qd.L
            qd.B <- qd.B+d*qd.Dr; qd.B[qd.dset] <- 0
            
            qd.D1 <- 2*colSums(t(qd.Q)*qd.B)+qd.A
            qd.L <- max(abs(qd.D1[qd.aset]))
            qd.D1[qd.aset] <- qd.L*sign(qd.D1[qd.aset]);
            qd.D1[qd.dset][abs(qd.D1[qd.dset])>qd.L] <- qd.L*sign(qd.D1[qd.dset][abs(qd.D1[qd.dset])>qd.L])
            
            qK1 <- sum(abs(qd.D1[qd.aset[qd.B[qd.aset]!=0]]+qd.L*sign(qd.B[qd.aset[qd.B[qd.aset]!=0]])))==0
            qK2 <- sum(abs(qd.D1[qd.dset])<=qd.L)==length(qd.dset)     
            
            qd.Cv <- qK1&qK2
            qd.Ov <- qd.L>qd.L0+leps
            qd.Lv <- qd.L<L+leps
            qd.Mt <- qd.it>qd.mit                    
            qd.Dv <- max(abs(qd.B))>exp(10)                       
            
            if(qd.tr) cat("== [lasso(qd)] act,K1,K2:",length(qd.aset),qK1,qK2,"\n")
            if(qd.tr) cat("== [lasso(qd)] min,max,qd.L,L:",min(abs(qd.B[qd.B!=0])),max(abs(qd.B[qd.B!=0])),qd.L0,L,"\n")                                  
            
            if(qd.tr) if(qd.Cv)  cat("== [lasso(qd)] grad case, L:",qd.L,"\n")
            if(qd.tr) if(qd.Lv)  cat("== [lasso(qd)] lamd case, L:",qd.L,"\n")
            if(qd.tr) if(qd.Mt)  cat("== [lasso(qd)] mitr case, L:",qd.L,"\n")
            if(qd.tr) if(qd.Dv)  cat("== [lasso(qd)] divg case, L:",qd.L,"\n")                

            if(qd.Lv|qd.Mt|qd.Dv|qd.Ov) break                                        
            
        }#qd
        
        B0 <- B
        B <- qd.B
        
        D00 <- D0
        D0 <- G0.fun(Y,X,B)+L*sum(abs(B))

        if(D00<D0){
            aset <- union(c(1:P)[B0!=0],c(1:P)[B!=0])
            aset <- aset[order(aset)]
            B[aset] <- lasso.glm.noint.gs.fun(gs.Y=Y,gs.X=X[,aset],gs.B0=B0[aset],gs.B=B[aset],gs.L=L,ieps,in.mit,gs.tr=ls.tr)$gs.Coef
        }
        B[abs(B)<1e-7] <- 0                                                         
                    
        aset <- c(1:P)[B!=0]
        
        if(length(aset)!=0){            
            B[aset] <- lasso.glm.noint.nr.fun(nr.Y=Y,nr.X=X[,aset],nr.B=B[aset],nr.L=L,ieps,in.mit,nr.tr=ls.tr)$nr.Coef
        }
    
        D00 <- D0
        D0 <- G0.fun(Y,X,B)+L*sum(abs(B))
        D1 <- G1.fun(Y,X,B)        
        Cst <- c(Cst,D0)            
        
        if(sum(aset)!=0){
            K0 <- D0<=D00
            K1 <- sum(abs(D1[aset]+L*sign(B[aset]))<keps)==length(aset)
            K2 <- sum(abs(D1[-aset])<=L+keps)==(P-length(aset))
            Cv <- K1&K2                    
            Mt <- ls.it>ls.mit        
            Dv <- max(abs(B))>exp(10)                            
        } else {
            K0 <- D0<=D00
            K1 <- sum(abs(D1[aset]+L*sign(B[aset]))<keps)==length(aset)
            K2 <- sum(abs(D1)<=L+keps)==(P-length(aset))
            Cv <- K1&K2                    
            Mt <- ls.it>ls.mit        
            Dv <- max(abs(B))>exp(10)                                    
        }

        if(ls.tr) cat("== [lasso] act,K0,K1,K2:",length(aset),K0,K1,K2,"\n")
        if(ls.tr) cat("== [lasso] min,max,L:",min(abs(B[B!=0])),max(abs(B[B!=0])),L,"\n")          

        if(ls.tr) if(Cv)  cat("== [lasso] grad case, L:",L,"\n")
        if(ls.tr) if(Dv)  cat("== [lasso] divg case, L:",L,"\n")
        if(ls.tr) if(Mt)  cat("== [lasso] mitr case, L:",L,"\n")
        if(ls.tr) if(K0)  cat("== [lasso] cost case, L:",L,"\n")            
        
        if(Cv|Dv|Mt) break     
        
    }#lasso
    
    if(ls.tr) cat("== [lasso] end","\n","\n")    
    if(ls.tr) cat("== [lasso] cost,conv:",Cst,Cv,"\n","\n")   
    
    return(list(Grad=D1,Coef=B,Lamd=L,Conv=Cv,Cost=Cst))
}

lasso.glm.noint.gs.fun <- function(gs.Y,gs.X,gs.B0,gs.B1,gs.L,ieps,in.mit,gs.tr){
    gs.X <- as.matrix(gs.X)
    ht <- (3-sqrt(5))/2
    h00 <- 0; h01 <- 1
    gs.it <- 0
    gs.st <- T
    while(gs.st){
        gs.it <- gs.it+1
        h10 <- h00+ht*(h01-h00); h11 <- h01-ht*(h01-h00)
        gs.B00 <- gs.B0+h00*(gs.B1-gs.B0); gs.B01 <- gs.B0+h01*(gs.B1-gs.B0)
        gs.B10 <- gs.B0+h10*(gs.B1-gs.B0); gs.B11 <- gs.B0+h11*(gs.B1-gs.B0)
        gs.C00 <- G0.fun(gs.Y,gs.X,gs.B00)+gs.L*sum(abs(gs.B00))
        gs.C01 <- G0.fun(gs.Y,gs.X,gs.B01)+gs.L*sum(abs(gs.B01))
        gs.C10 <- G0.fun(gs.Y,gs.X,gs.B10)+gs.L*sum(abs(gs.B10))
        gs.C11 <- G0.fun(gs.Y,gs.X,gs.B11)+gs.L*sum(abs(gs.B11))
        if(gs.C10<gs.C11){ 
            if(gs.C00<=gs.C10){ h01 <- h10 } else { h01 <- h11 }
        } else if(gs.C10>gs.C11){ 
            if(gs.C11>=gs.C01){ h00 <- h11 } else { h00 <- h10 }
        } else { h00 <- h10; h01 <- h11}
        gs.Cv <- abs(gs.C10-gs.C11)<ieps
        gs.Mt <- gs.it>in.mit
        if(gs.tr){
            if(gs.Cv) cat("== [lasso] golden : conv case","\n")
            if(gs.Mt) cat("== [lasso] golden : mitr case","\n")  
        }
        if(gs.Cv|gs.Mt) break
    }
    return(list(gs.Coef=gs.B11,gs.Cv=gs.Cv,gs.Mt=gs.Mt))        
}

       
lasso.glm.noint.nr.fun <- function(nr.Y,nr.X,nr.B,nr.L,ieps,in.mit,nr.tr){
    nr.X <- as.matrix(nr.X)
    nr.C0 <- G0.fun(nr.Y,nr.X,nr.B)+nr.L*sum(abs(nr.B))  
    nr.B0 <- nr.B
    nit <- 0
    nr.st  <- T
    while(nr.st){
        nit <- nit+1
        nr.B <- nr.B-colSums( t(ginv(G2.fun(nr.Y,nr.X,nr.B))) * (G1.fun(nr.Y,nr.X,nr.B)+nr.L*sign(nr.B)) ) 
        nr.C1 <- G0.fun(nr.Y,nr.X,nr.B)+nr.L*sum(abs(nr.B))                                        
        nr.Dv <- abs(max(nr.B))>exp(10)
        nr.Cv <- abs(nr.C0-nr.C1)<ieps        
        nr.Mt <- nit>in.mit
        nr.Ov <- nr.C0-nr.C1<0
        nr.C0 <- nr.C1
        if(nr.tr){
            if(nr.Dv) cat("== [lasso] newton : divg case","\n")
            if(nr.Cv) cat("== [lasso] newton : conv case","\n")
            if(nr.Mt) cat("== [lasso] newton : mitr case","\n")
        }
        if(nr.Dv|nr.Cv|nr.Mt|nr.Ov) break        
    }
    if(nr.Cv|nr.Mt) nr.B0 <- nr.B            
    return(list(nr.Coef=nr.B0,nr.Cv=nr.Cv,nr.Mt=nr.Mt))
}

lasso.glm.noint.path.fun <- function(Y,X,Bc,L.vec,Max,
                                                    deps=1e-20,leps=1e-7,keps=1e-7,ieps=1e-15,
                                                    mit=20,ls.mit=20,qd.mit=1000,in.mit=100,
                                                    tr=T,ls.tr=F,qd.tr=F){    

    if(tr) cat("== [lasso.noint.path] start","\n")
   
    Cut <- 1e+10
    
    P <- dim(X)[2]
    N <- dim(X)[1]
    
    X <- as.matrix(X)
    Y <- as.vector(Y)
    
    B <- Bc
    B.mat <- c()
    
    for(L in L.vec){#L
    
        aset <- c(1:P)[B!=0]    
        if(sum(aset)==0) aset <- which.max(abs(G1.fun(Y,X,B)))
        
        aX <- as.matrix(X[,aset],ncol=length(aset))
        aB <- B[aset]
        
        Cst <- G0.fun(Y,aX,aB)+lasso0.fun(aB,L)

        st <- T
        it <- 0
        

        while(st){#while
        
            it <- it+1
            
            B[aset] <- lasso.glm.noint.fun(Y,aX,aB,L,deps,leps,keps,ieps,ls.mit,qd.mit,in.mit,ls.tr,qd.tr)$Coef

            aset <- c(1:P)[B!=0]                            
            G1 <- G1.fun(Y,X,B)           
            K2 <- sum(abs(G1[-aset])>L+leps)
                      
            aset <- union(aset,c(1:P)[-aset][abs(G1[-aset])>L])
            aX <- as.matrix(X[,aset],ncol=length(aset))
            aB <- B[aset]
            
            Cst <- c(Cst,G0.fun(Y,aX,aB)+lasso0.fun(aB,L))            
            
            if(it>mit) break             
            if(sum(K2)==0) break 

            
        }#while

        B.mat <- cbind(B.mat,B)
        
        if(tr) cat("== [lasso.noint.path] L,act,cost:",L,length(aset),Cst,"\n")    
        if(length(aset)>=Max) break             
        
    }#L
    
    L.vec <- L.vec[1:dim(B.mat)[2]]

    return(list(B.mat=B.mat,L.vec=L.vec))    
}
    
    
scad.glm.noint.fun <- function(Y,X,Bc,L,A,
                                        deps=1e-20,leps=1e-7,keps=1e-7,ieps=1e-15,
                                        mp.mit=20,up.mit=1e+3,qd.mit=1e+3,in.mit=1e+3,
                                        mp.tr=T,up.tr=F,qd.tr=F){
    
    if(mp.tr) cat("== [mcp] start","\n")
    
    Cut <- 1e+10
    
    P <- dim(X)[2]
    N <- dim(X)[1]
    
    X <- as.matrix(X)
    Y <- as.vector(Y)
    B <- Bc
    
    J0 <- mcp0.fun(B,L,A)
    J1 <- mcp1.fun(B,L,A)
    DJ <- J1-L*sign(B)    
    
    D0 <- G0.fun(Y,X,B)+J0        
    Cst <- D0

    K0 <- T
    K1 <- T
    K2 <- T    
    Cv <- T
    Dv <- F
    Mt <- F
    
    mp.st <- T
    mp.it <- 0
    
    while(mp.st){#mcp
    
        mp.it <- mp.it+1
        if(mp.tr) cat("============================================ [mcp] iter(mit) :",mp.it,"/",mp.mit,"\n")    
        
        up.B <- B
        up.D0 <- G0.fun(Y,X,up.B)+sum(DJ*up.B)+L*sum(abs(up.B))   

        up.K0 <- T
        up.K1 <- T
        up.K2 <- T
        up.Cv <- T    
        up.Dv <- F
        up.Mt <- F
        
        up.st <- T
        up.it <- 0
        
        while(up.st){#up
        
            up.it <- up.it+1
            if(up.tr) cat("============================================ [mcp(up)] iter(up.it) :",up.it,"/",up.mit,"\n")   

            qd.Q <- G2.fun(Y,X,up.B)/2 
            qd.A <- G1.fun(Y,X,up.B)-2*colSums(t(qd.Q)*up.B)+DJ
        
            qd.Dr <- rep(0,P)        
            qd.B <- rep(0,P)
            
            qd.D1 <- 2*colSums(t(qd.Q)*qd.B)+qd.A
            qd.L <- max(abs(qd.D1))
            
            qd.aset <- which.max(abs(qd.D1))
            qd.dset <- c(1:P)[-qd.aset]            
                            
            qd.Cv <- T    
            qd.Lv <- F  
            qd.Ov <- F        
            qd.Dv <- F              
            qd.Mt <- F            

            qd.st <- L<=qd.L
            qd.it <- 0  
            
            while(qd.st){#qd

                qd.it <- qd.it+1
                if(qd.tr) cat("============================================ [mcp(qd)] iter(qd.it) :",qd.it,"/",qd.mit,"\n")                                   
                
                qd.Dr[qd.aset] <- -colSums(t(ginv(2*qd.Q[qd.aset,qd.aset]))*qd.D1[qd.aset]); qd.Dr[qd.dset] <- 0
                
                if(length(qd.dset)!=0){#add
                    d11 <- (qd.L-qd.D1[qd.dset])/(qd.L+(2*colSums(t(qd.Q)*qd.Dr))[qd.dset]); d11[d11<deps] <- Cut
                    d12 <- (qd.L+qd.D1[qd.dset])/(qd.L-(2*colSums(t(qd.Q)*qd.Dr))[qd.dset]); d12[d12<deps] <- Cut
                    add <- qd.dset[abs(pmin(d11,d12)-min(d11,d12))<deps]; d1 <- min(d11,d12)
                } else {
                    if(qd.tr) cat("[full],L:",qd.L,"\n")
                    add <- integer(0); d1 <- Cut    
                }#add
                
                if(length(qd.aset)!=0){#drop
                    d2 <- -qd.B[qd.aset]/qd.Dr[qd.aset]; d2[d2<deps] <- Cut; 
                    drp <- abs(d2-min(d2))<deps; d2 <- min(d2)
                } else { 
                    drp <- integer(0); d2 <- Cut 
                }#drop
                                                                             
                d3 <- (qd.L-L)/qd.L; d <- min(d1,d2,d3)
                
                if(d==d3){
                    if(qd.tr) cat("[end],d1,d2,d3,L:",d1,d2,d3,qd.L,"\n")
                } else if(d==d1){
                    if(qd.tr) cat("[add],d1,d2,d3,L:",add,d1,d2,d3,qd.L,"\n")
                    qd.aset <- c(qd.aset,add); qd.aset <- qd.aset[order(qd.aset)]; qd.dset <- c(1:P)[-qd.aset]                       
                } else {
                    if(qd.tr) cat("[drp],d1,d2,d3,L:",qd.aset[drp],d1,d2,d3,qd.L,"\n")
                    qd.aset <- qd.aset[!drp]; qd.aset <- qd.aset[order(qd.aset)]; qd.dset <- c(1:P)[-qd.aset]                    
                }
    
                qd.L0 <- qd.L
                qd.B <- qd.B+d*qd.Dr; qd.B[qd.dset] <- 0
                
                qd.D1 <- 2*colSums(t(qd.Q)*qd.B)+qd.A
                qd.L <- max(abs(qd.D1[qd.aset]))
                qd.D1[qd.aset] <- qd.L*sign(qd.D1[qd.aset]);
                qd.D1[qd.dset][abs(qd.D1[qd.dset])>qd.L] <- qd.L*sign(qd.D1[qd.dset][abs(qd.D1[qd.dset])>qd.L])
                
                qd.K1 <- sum(abs(qd.D1[qd.aset[qd.B[qd.aset]!=0]]+qd.L*sign(qd.B[qd.aset[qd.B[qd.aset]!=0]])))==0
                qd.K2 <- sum(abs(qd.D1[qd.dset])<=qd.L)==length(qd.dset)     
                
                qd.Cv <- qd.K1&qd.K2
                qd.Ov <- qd.L>qd.L0+leps
                qd.Lv <- qd.L<L+leps
                qd.Mt <- qd.it>qd.mit                    
                qd.Dv <- max(abs(qd.B))>exp(10)                       
                
                if(qd.tr) cat("== [mcp(qd)] act,K1,K2:",length(qd.aset),qd.K1,qd.K2,"\n")
                if(qd.tr) cat("== [mcp(qd)] min,max,L:",min(abs(qd.B[qd.B!=0])),max(abs(qd.B[qd.B!=0])),qd.L,L,"\n")                                  
                
                if(qd.tr) if(qd.Cv)  cat("== [mcp(qd)] grad case, L:",qd.L,L,"\n")
                if(qd.tr) if(qd.Lv)  cat("== [mcp(qd)] lamd case, L:",qd.L,L,"\n")
                if(qd.tr) if(qd.Mt)  cat("== [mcp(qd)] mitr case, L:",qd.L,L,"\n")
                if(qd.tr) if(qd.Dv)  cat("== [mcp(qd)] divg case, L:",qd.L,L,"\n")                

                if(qd.Lv|qd.Mt|qd.Dv|qd.Ov) break                                        

            }#qd
            
            up.B0 <- B
            up.B <- qd.B
            
            up.D00 <- up.D0            
            up.D0 <- G0.fun(Y,X,up.B)+sum(DJ*up.B)+L*sum(abs(up.B))             

            if(up.D00<up.D0){
                up.aset <- union(c(1:P)[up.B0!=0],c(1:P)[up.B!=0])
                up.aset <- up.aset[order(up.aset)]
                up.B[up.aset] <- mcp.glm.noint.up.gs.fun(gs.Y=Y,gs.X=X[,up.aset],gs.B0=up.B0[up.aset],gs.B1=up.B[up.aset],
                    gs.DJ=DJ[up.aset],gs.L=L,ieps,in.mit,gs.tr=up.tr)$gs.Coef
            }
            up.B[abs(up.B)<1e-6] <- 0
                                    
            up.aset <- c(1:P)[up.B!=0]
            
            if(length(up.aset)!=0){
                up.B[up.aset] <- mcp.glm.noint.up.nr.fun(nr.Y=Y,nr.X=X[,up.aset],nr.B=up.B[up.aset],
                    nr.DJ=DJ[up.aset],nr.L=L,ieps,in.mit,nr.tr=up.tr)$nr.Coef
            }

            up.D00 <- up.D0
            up.D0 <- G0.fun(Y,X,up.B)+sum(DJ*up.B)+L*sum(abs(up.B)) 
            up.D1 <- G1.fun(Y,X,up.B)+DJ
            
            if(length(up.aset)!=0){
                up.K0 <- up.D0<=up.D00
                up.K1 <- sum(abs(up.D1[up.aset]+L*sign(up.B[up.aset]))<keps)==length(up.aset)
                up.K2 <- sum(abs(up.D1[-up.aset])<=L+keps)==(P-length(up.aset))
                up.Cv <- up.K1&up.K2                    
                up.Mt <- up.it>up.mit        
                up.Dv <- max(abs(up.B))>exp(10)                            
            } else {
                up.K0 <- up.D0<=up.D00
                up.K1 <- sum(abs(up.D1[up.aset]+L*sign(up.B[up.aset]))<keps)==length(up.aset)
                up.K2 <- sum(abs(up.D1)<=L+keps)==(P-length(up.aset))
                up.Cv <- up.K1&up.K2                    
                up.Mt <- up.it>up.mit        
                up.Dv <- max(abs(up.B))>exp(10)                                        
            }
            
            if(up.tr) cat("== [mcp(up)] act,K0,K1,K2:",length(up.aset),up.K0,up.K1,up.K2,"\n")
            if(up.tr) cat("== [mcp(up)] min,max,L:",min(abs(up.B[up.B!=0])),max(abs(up.B[up.B!=0])),L,"\n")                    

            if(up.tr) if(up.Cv)  cat("== [mcp(up)] grad case, L:",L,"\n")            
            if(up.tr) if(up.Dv)  cat("== [mcp(up)] divg case, L:",L,"\n")
            if(up.tr) if(up.Mt)  cat("== [mcp(up)] mitr case, L:",L,"\n")
            if(up.tr) if(up.K0)  cat("== [mcp(up)] cost case, L:",L,"\n")                        

            if(up.K0|up.Cv|up.Dv|up.Mt) break                 
               
        }#up
        
        B <- up.B
        
        aset <- c(1:P)[B!=0]  
        if(length(aset)!=0){
            B[aset] <- mcp.glm.noint.gd.fun(gd.Y=Y,gd.X=X[,aset],gd.B=B[aset],gd.L=L,gd.A=A,ieps,in.mit,gd.tr=mp.tr)$gd.Coef                
        }
        B[abs(B)<1e-10] <- 0 
        
        aset <- c(1:P)[B!=0]
        if(length(aset)!=0){            
            B[aset] <- mcp.glm.noint.nr.fun(nr.Y=Y,nr.X=X[,aset],nr.B=B[aset],nr.L=L,nr.A=A,ieps,in.mit,nr.tr=mp.tr)$nr.Coef
        }
        
        J0 <- mcp0.fun(B,L,A)
        J1 <- mcp1.fun(B,L,A)
        DJ <- J1-L*sign(B)            
        
        D0 <- G0.fun(Y,X,B)+J0            
        D1 <- G1.fun(Y,X,B)+DJ
        Cst <- c(Cst,D0)

        if(length(aset)!=0){
            K1 <- sum(abs(D1[aset]+L*sign(B[aset]))<keps)==length(aset)
            K2 <- sum(abs(D1[-aset])<=L+keps)==(P-length(aset))  
            Cv <- K1&K2        
            Mt <- mp.it>mp.mit                
            Dv <- max(abs(B))>exp(10)                        
        } else {
            K1 <- sum(abs(D1[aset]+L*sign(B[aset]))<keps)==length(aset)
            K2 <- sum(abs(D1)<=L+keps)==(P-length(aset))  
            Cv <- K1&K2        
            Mt <- mp.it>mp.mit                
            Dv <- max(abs(B))>exp(10)                        
        }        

        if(mp.tr) cat("== [mcp] act,K1,K2:",length(aset),K1,K2,"\n")
        if(mp.tr) cat("== [mcp] min,max,L:",min(abs(B[B!=0])),max(abs(B[B!=0])),L,"\n")                                

        if(mp.tr) if(Cv)  cat("== [mcp] grad case, L,A:",L,A,"\n")
        if(mp.tr) if(Mt)  cat("== [mcp] mitr case, L,A:",L,A,"\n")
        if(mp.tr) if(Dv)  cat("== [mcp] divg case, L,A:",L,A,"\n")
        if(mp.tr) if(K0)  cat("== [mcp] cost case, L,A:",L,A,"\n")                    

        if(Cv|Dv|Mt) break  

    }#mcp
        
    if(mp.tr) cat("== [mcp] end","\n","\n")    
    if(mp.tr) cat("== [mcp] cost,conv:",Cst,Cv,"\n","\n")    

    return(list(Grad=D1,Coef=B,Lamd=L,Divg=Dv,Conv=Cv,Cost=Cst))    

}

mcp.glm.noint.up.gs.fun <- function(gs.Y,gs.X,gs.B0,gs.B1,gs.DJ,gs.L,ieps,in.mit,gs.tr){
    gs.X <- as.matrix(gs.X) 
    ht <- (3-sqrt(5))/2
    h00 <- 0; h01 <- 1
    gs.it <- 0
    gs.st <- T
    while(gs.st){#bisection
        gs.it <- gs.it+1
        h10 <- h00+ht*(h01-h00); h11 <- h01-ht*(h01-h00)
        gs.B00 <- gs.B0+h00*(gs.B1-gs.B0)
        gs.B01 <- gs.B0+h01*(gs.B1-gs.B0)
        gs.B10 <- gs.B0+h10*(gs.B1-gs.B0)
        gs.B11 <- gs.B0+h11*(gs.B1-gs.B0)
        gs.C00 <- G0.fun(gs.Y,gs.X,gs.B00)+sum(gs.DJ*gs.B00)+gs.L*sum(abs(gs.B00))
        gs.C01 <- G0.fun(gs.Y,gs.X,gs.B01)+sum(gs.DJ*gs.B01)+gs.L*sum(abs(gs.B01))
        gs.C10 <- G0.fun(gs.Y,gs.X,gs.B10)+sum(gs.DJ*gs.B10)+gs.L*sum(abs(gs.B10))
        gs.C11 <- G0.fun(gs.Y,gs.X,gs.B11)+sum(gs.DJ*gs.B11)+gs.L*sum(abs(gs.B11))
        if(gs.C10<gs.C11){ 
            if(gs.C00<=gs.C10){ h01 <- h10 } else { h01 <- h11 }
        } else if(gs.C10>gs.C11){ 
            if(gs.C11>=gs.C01){ h00 <- h11 } else { h00 <- h10 }
        } else { h00 <- h10; h01 <- h11}
        gs.Cv <- abs(gs.C10-gs.C11)<ieps
        gs.Mt <- gs.it>in.mit
        if(gs.tr){
            if(gs.Cv) cat("== [mcp(up)] golden : conv case","\n")
            if(gs.Mt) cat("== [mcp(up)] golden : mitr case","\n")  
        }
        if(gs.Cv|gs.Mt) break
    }
    return(list(gs.Coef=gs.B11,gs.Cv=gs.Cv,gs.Mt=gs.Mt))      
}

mcp.glm.noint.up.nr.fun <- function(nr.Y,nr.X,nr.B,nr.DJ,nr.L,ieps,in.mit,nr.tr){
    nr.X <- as.matrix(nr.X)
    nr.C0 <- G0.fun(nr.Y,nr.X,nr.B)+sum(nr.DJ*nr.B)+nr.L*sum(abs(nr.B))  
    nr.B0 <- nr.B
    nr.st <- T
    nr.it <- 0
    while(nr.st){
        nr.it <- nr.it+1
        nr.B <- nr.B-colSums(  t(ginv(G2.fun(nr.Y,nr.X,nr.B))) * (G1.fun(nr.Y,nr.X,nr.B)+nr.DJ+nr.L*sign(nr.B))  )
        nr.C1 <- G0.fun(nr.Y,nr.X,nr.B)+sum(nr.DJ*nr.B)+nr.L*sum(abs(nr.B))
        nr.Dv <- abs(max(nr.B))>exp(10)
        nr.Cv <- abs(nr.C0-nr.C1)<ieps        
        nr.Mt <- nr.it>in.mit
        nr.Ov <- nr.C0-nr.C1<0
        nr.C0 <- nr.C1
        if(nr.tr){
            if(nr.Dv) cat("== [mcp(up)] newton : divg case","\n")
            if(nr.Cv) cat("== [mcp(up)] newton : conv case","\n")
            if(nr.Mt) cat("== [mcp(up)] newton : in.mit case","\n")
        }
        if(nr.Dv|nr.Cv|nr.Mt|nr.Ov) break        
    }
    if(nr.Cv|nr.Mt) nr.B0 <- nr.B            
    return(list(nr.Coef=nr.B0,nr.Cv=nr.Cv,nr.Mt=nr.Mt))
}


mcp.glm.noint.gd.fun <- function(gd.Y,gd.X,gd.B,gd.L,gd.A,ieps,in.mit,gd.tr){
    gd.X <- as.matrix(gd.X)
    gd.st <- T
    gd.it <- 0    
    while(gd.st){#gradient descent
        gd.it <- gd.it+1
        gd.C0 <- G0.fun(gd.Y,gd.X,gd.B)+mcp0.fun(gd.B,gd.L,gd.A)
        gd.D1 <- G1.fun(gd.Y,gd.X,gd.B)+mcp1.fun(gd.B,gd.L,gd.A)
        ht <- (3-sqrt(5))/2
        h00 <- 0; h01 <- 10/min(abs(gd.D1[gd.D1!=0]))        
        gd.gs.it <- 0
        gd.gs.st <- T
        while(gd.gs.st){#golden section
            gd.gs.it <- gd.gs.it+1
            h10 <- h00+ht*(h01-h00)
            h11 <- h01-ht*(h01-h00)
            gd.B00 <- gd.B-h00*gd.D1
            gd.B01 <- gd.B-h01*gd.D1
            gd.B10 <- gd.B-h10*gd.D1
            gd.B11 <- gd.B-h11*gd.D1
            gd.C00 <- G0.fun(gd.Y,gd.X,gd.B00)+mcp0.fun(gd.B00,gd.L,gd.A)
            gd.C01 <- G0.fun(gd.Y,gd.X,gd.B01)+mcp0.fun(gd.B01,gd.L,gd.A)
            gd.C10 <- G0.fun(gd.Y,gd.X,gd.B10)+mcp0.fun(gd.B10,gd.L,gd.A)
            gd.C11 <- G0.fun(gd.Y,gd.X,gd.B11)+mcp0.fun(gd.B11,gd.L,gd.A)
            if(gd.C10<gd.C11){ 
                if(gd.C00<=gd.C10){ h01 <- h10 } else { h01 <- h11 }
            } else if(gd.C10>gd.C11){ 
                if(gd.C11>=gd.C01){ h00 <- h11 } else { h00 <- h10 }
            } else { h00 <- h10; h01 <- h11}
            gd.gs.Cv <- abs(gd.C10-gd.C11)<ieps
            gd.gs.Mt <- gd.gs.it>in.mit
            if(gd.gs.Cv|gd.gs.Mt) break
        }#golden section
        gd.C1 <- G0.fun(gd.Y,gd.X,gd.B00)+mcp0.fun(gd.B00,gd.L,gd.A)
        gd.Cv <- abs(gd.C0-gd.C1)<ieps
        gd.Mt <- gd.it>in.mit
        gd.B <- gd.B00    
        if(gd.tr){
            if(gd.Cv) cat("== [mcp] gradient : conv case","\n")
            if(gd.Mt) cat("== [mcp] gradient : mitr case","\n")  
        }
        if(gd.Cv|gd.Mt) break
    }#gradient descent
    return(list(gd.Coef=gd.B,gd.Cv=gd.Cv,gd.Mt=gd.Mt))        
}


mcp.glm.noint.nr.fun <- function(nr.Y,nr.X,nr.B,nr.L,nr.A,ieps,in.mit,nr.tr){
    nr.X <- as.matrix(nr.X)
    nr.J0 <- mcp0.fun(nr.B,nr.L,nr.A)
    nr.J1 <- mcp1.fun(nr.B,nr.L,nr.A)
    nr.J2 <- mcp2.fun(nr.B,nr.L,nr.A)
    if(length(nr.J2)==1){ nr.J2 <- matrix(nr.J2,1,1) } else { nr.J2 <- diag(nr.J2) }
    
    nr.C0 <- G0.fun(nr.Y,nr.X,nr.B)+nr.J0
    nr.B0 <- nr.B
    nr.it <- 0
    nr.st <- T
    while(nr.st){
        nr.it <- nr.it+1
        nr.B <- nr.B-colSums(  t(ginv(G2.fun(nr.Y,nr.X,nr.B)+nr.J2)) * (G1.fun(nr.Y,nr.X,nr.B)+nr.J1)  )
        nr.J0 <- mcp0.fun(nr.B,nr.L,nr.A)
        nr.J1 <- mcp1.fun(nr.B,nr.L,nr.A)
        nr.J2 <- mcp2.fun(nr.B,nr.L,nr.A)
        if(length(nr.J2)==1){ nr.J2 <- matrix(nr.J2,1,1) } else { nr.J2 <- diag(nr.J2) }
        
        nr.C1 <- G0.fun(nr.Y,nr.X,nr.B)+nr.J0
        nr.Dv <- abs(max(nr.B))>exp(10)
        nr.Cv <- abs(nr.C0-nr.C1)<ieps        
        nr.Mt <- nr.it>in.mit
        nr.Ov <- nr.C0-nr.C1<0
        nr.C0 <- nr.C1
        if(nr.tr){
            if(nr.Dv) cat("== [mcp] newton : divg case","\n")
            if(nr.Cv) cat("== [mcp] newton : conv case","\n")
            if(nr.Mt) cat("== [mcp] newton : mitr case","\n")
        }
        if(nr.Dv|nr.Cv|nr.Mt|nr.Ov) break        
    }
    if(nr.Cv|nr.Mt) nr.B0 <- nr.B            
    return(list(nr.Coef=nr.B0,nr.Cv=nr.Cv,nr.Mt=nr.Mt))
}


    

scad.glm.noint.path.fun <- function(Y,X,Bc,L.vec,A,Max,
                                                    deps=1e-20,leps=1e-7,keps=1e-7,ieps=1e-15,
                                                    mit=20,mp.mit=20,up.mit=1e+3,qd.mit=1e+3,in.mit=1e+3,
                                                    tr=T,mp.tr=F,up.tr=F,qd.tr=F){   
    
    if(tr) cat("== [scad.path] start","\n")
   
    Cut <- 1e+10
    
    P <- dim(X)[2]
    N <- dim(X)[1]
    
    X <- as.matrix(X)
    Y <- as.vector(Y)
    
    B.mat <- c()
    
    for(L in L.vec){
    
        B <- Bc
        aset <- c(1:P)[B!=0]    
        aX <- as.matrix(X[,aset],ncol=length(aset))
        aB <- B[aset]
        
        Cst <- G0.fun(Y,aX,aB)+mcp0.fun(aB,L,A)

        st <- T
        it <- 0
        
        while(st){
        
            it <- it+1
            
            B[aset] <- scad.glm.noint.fun(Y,aX,aB,L,A,deps,leps,keps,ieps,mp.mit,up.mit,qd.mit,in.mit,mp.tr,up.tr,qd.tr)$Coef

            aset <- c(1:P)[B!=0]                
            G1 <- G1.fun(Y,X,B)           
            K2 <- sum(abs(G1[-aset])>L+leps)
                      
            aset <- union(aset,c(1:P)[-aset][abs(G1[-aset])>L])
            aX <- as.matrix(X[,aset],ncol=length(aset))
            aB <- B[aset]
            
            Cst <- c(Cst,G0.fun(Y,aX,aB)+mcp0.fun(aB,L,A))            
            
            if((it>mit)|(sum(K2)==0)) break             

        }

        B.mat <- cbind(B.mat,B)
        
        if(tr) cat("== [scad.path] L,act,cost:",L,length(aset),Cst,"\n")    

        if(length(aset)>=Max) break             
        
        
    }
    
    L.vec <- L.vec[1:dim(B.mat)[2]]

    return(list(B.mat=B.mat,L.vec=L.vec))    
}
    
cv.var.sel<-function(Y,X,penalty="SCAD",tun1.vec=NULL,tun2.vec=NULL,seed,fold=10){
set.seed(seed)
deps=1e-20;leps=1e-5;keps=1e-5;ieps=1e-5
mit=10;up.mit=10;qd.mit=1000;in.mit=50;
tr=T;up.tr=F;qd.tr=F;
    
hp.tr=T;ls.tr=T
ls.mit=10;hp.mit=10    

P<-dim(X)[2]

sam.0<-c(1:27)
sam.1<-c(28:38)
pre.0<-rep(0,27)
pre.1<-rep(0,11)
cv_index<-list()

for(a in 1:7){
cv.0<-sort(sample(sam.0[sam.0!=pre.0],3))
cv.1<-sort(sample(sam.1[sam.1!=pre.1],1))
cv_index[[a]]<-sort(c(cv.0,cv.1))
pre.0[cv.0]<-cv.0
pre.1[(cv.1-27)]<-cv.1
}

for(a in 8:9){
cv.0<-sort(sample(sam.0[sam.0!=pre.0],2))
cv.1<-sort(sample(sam.1[sam.1!=pre.1],1))
cv_index[[a]]<-sort(c(cv.0,cv.1))
pre.0[cv.0]<-cv.0
pre.1[(cv.1-27)]<-cv.1
}

cv.0<-sort(sample(sam.0[sam.0!=pre.0],2))
cv.1<-sort(sample(sam.1[sam.1!=pre.1],2))
cv_index[[10]]<-sort(c(cv.0,cv.1))

cv.error<-c()
test.error<-c()
tau.sig.mat<-matrix(0,nrow=2,ncol=10)
coef.list<-list()
tnl<-c()

nL.cv.error<-c()
nL.test.error<-c()
vec.mat<-c()

sc.cv.error<-c()
sc.test.error<-c()


for (sim in (1:10)){
cY<-Y[-cv_index[[sim]]]
cX<-X[-cv_index[[sim]],]
vY<-Y[cv_index[[sim]]]
vX<-X[cv_index[[sim]],]

######################################################################
if (penalty=="LASSO") {

if (is.null(tun1.vec)){
    L.max <- max(abs(G1.fun(cY,cX,rep(0,P))))
    L.min <- 0.001
    L.vec <- exp(seq(log(L.max),log(L.min),length.out=50))
}
Max <- 40

nL.result <- lasso.glm.noint.path.fun(cY,cX,Bc=rep(0,P),L.vec,Max,deps,leps,keps,ieps,mit,ls.mit,qd.mit,in.mit,tr=T,ls.tr=F,qd.tr=F)
nL.mat<-nL.result$B.mat
nL.sel<-nL.result$L.vec
    
Val <- c()
for(id in 1:dim(nL.mat)[2]){
   Val <- c(Val,G0.fun(vY,vX,nL.mat[,id]))
   }
    
nL <- nL.mat[,which.min(Val)]
nL.min.sel<- nL.sel[which.min(Val)]

L.vec <- c(5,nL.min.sel)

nL.result <- lasso.glm.noint.path.fun(Y,X,Bc=rep(0,P),L.vec,Max,deps,leps,keps,ieps,mit,ls.mit,qd.mit,in.mit,tr=T,ls.tr=F,qd.tr=F)
nL<-nL.result$B.mat[,2]
    
train.etahat<-X%*%nL
train.phat<-exp(train.etahat)/(1+exp(train.etahat))
train.yhat<-as.numeric(train.phat>0.5)

cv.error<-c(cv.error,(sum(Y!=train.yhat)))
tnl<-c(tnl,G0.fun(Y,X,nL))

coef.list[[sim]]<-nL
vec.mat[sim]<-nL.min.sel
}
######################################################################
if (penalty=="SCAD") {

if (is.null(tun1.vec)){
    L.max <- max(abs(G1.fun(cY,cX,rep(0,P))))
    L.min <- 0.001
    L.vec <- exp(seq(log(L.max),log(L.min),length.out=50))

}
Max <- 40

nL.result <- lasso.glm.noint.path.fun(cY,cX,Bc=rep(0,P),L.vec,Max,deps,leps,keps,ieps,mit,ls.mit,qd.mit,in.mit,tr=T,ls.tr=F,qd.tr=F)
nL.mat<-nL.result$B.mat
nL.sel<-nL.result$L.vec
    
Val <- c()
for(id in 1:dim(nL.mat)[2]){
   Val <- c(Val,G0.fun(vY,vX,nL.mat[,id]))
   }
    
nL <- nL.mat[,which.min(Val)]
nL.min.sel<- nL.sel[which.min(Val)]

Max <- 20    
sc.result<- scad.glm.noint.path.fun(cY,cX,Bc=nL,L.vec,A=3.7,Max,deps,leps,keps,ieps,
                                                    mit=20,mp.mit=20,up.mit=1e+3,qd.mit=1e+3,in.mit=1e+3,
                                                    tr=T,mp.tr=F,up.tr=F,qd.tr=F)
    
sc.mat<-sc.result$B.mat
sc.sel<-nL.result$L.vec

Val <- c()
for(id in 1:dim(sc.mat)[2]){
    Val <- c(Val,G0.fun(vY,vX,sc.mat[,id]))
}

sc <- sc.mat[,which.min(Val)]
sc.min.sel<- sc.sel[which.min(Val)]
    
L.vec <- c(5,nL.min.sel)

nL.result <- lasso.glm.noint.path.fun(Y,X,Bc=rep(0,P),L.vec,Max,deps,leps,keps,ieps,mit,ls.mit,qd.mit,in.mit,tr=T,ls.tr=F,qd.tr=F)
nL<-nL.result$B.mat[,2]

sc.vec <- c(5,sc.min.sel)

sc.result<- scad.glm.noint.path.fun(Y,X,Bc=nL,L.vec=sc.vec,A=3.7,Max,deps,leps,keps,ieps,
                                                    mit=20,mp.mit=20,up.mit=1e+3,qd.mit=1e+3,in.mit=1e+3,
                                                    tr=T,mp.tr=F,up.tr=F,qd.tr=F)
sc<-sc.result$B.mat[,2]
    
train.etahat<-X%*%sc
train.phat<-exp(train.etahat)/(1+exp(train.etahat))
train.yhat<-as.numeric(train.phat>0.5)

cv.error<-c(cv.error,(sum(Y!=train.yhat)))
tnl<-c(tnl,G0.fun(Y,X,sc))

coef.list[[sim]]<-sc
vec.mat[sim]<-sc.min.sel
}
######################################################################
if (penalty=="HL") {

    Del <- 1e-2

if (is.null(tun1.vec)){
    L.max <- max(abs(G1.fun(cY,cX,rep(0,P))))
    L.min <- 0.001
    L.vec <- exp(seq(log(L.max),log(L.min),length.out=50))

    Tau.vec <- exp(seq(log(28),log(0.001),length.out=5))
    Tau.vec <- 2+Tau.vec
}

if (is.null(tun2.vec)){
    Sig.vec <- 10^seq(-2,1.7,length.out=20)

}
Max <- 40

nL.result <- lasso.glm.noint.path.fun(cY,cX,Bc=rep(0,P),L.vec,Max,deps,leps,keps,ieps,mit,ls.mit,qd.mit,in.mit,tr=T,ls.tr=F,qd.tr=F)
nL.mat<-nL.result$B.mat
nL.sel<-nL.result$L.vec
    
Val <- c()
for(id in 1:dim(nL.mat)[2]){
   Val <- c(Val,G0.fun(vY,vX,nL.mat[,id]))
   }
    
nL <- nL.mat[,which.min(Val)]
nL.min.sel<- nL.sel[which.min(Val)]

Max <- 20   
hP.result <- hpen.glm.noint.path.fun(cY,cX,Bc=nL,Tau.vec,Sig.vec,Del,Max
    ,deps,leps,keps,ieps,mit,hp.mit,up.mit,qd.mit,in.mit,tr=T,hp.tr=F,up.tr=F,qd.tr=F)    
    hP.mat<-hP.result$B.mat
    hP.sel<-hP.result$T.mat

    Val <- c()
    for(id in 1:dim(hP.mat)[2]){
        Val <- c(Val,G0.fun(vY,vX,hP.mat[,id]))
    }

    hP <- hP.mat[,which.min(Val)]
    hP.min.sel<- hP.sel[,which.min(Val)]

L.vec <- c(5,nL.min.sel)

nL.result <- lasso.glm.noint.path.fun(Y,X,Bc=rep(0,P),L.vec,Max,deps,leps,keps,ieps,mit,ls.mit,qd.mit,in.mit,tr=T,ls.tr=F,qd.tr=F)
nL<-nL.result$B.mat[,2]

    Sig.vec <- hP.min.sel[2]
    Tau.vec <- hP.min.sel[1]

    hP.result <- hpen.glm.noint.path.fun(Y,X,Bc=nL,Tau.vec,Sig.vec,Del,Max
    ,deps,leps,keps,ieps,mit,hp.mit,up.mit,qd.mit,in.mit,tr=T,hp.tr=F,up.tr=F,qd.tr=F)    
    hP<-hP.result$B.mat

train.etahat<-X%*%hP
train.phat<-exp(train.etahat)/(1+exp(train.etahat))
train.yhat<-as.numeric(train.phat>0.5)

cv.error<-c(cv.error,(sum(Y!=train.yhat)))
tnl<-c(tnl,G0.fun(Y,X,hP))

coef.list[[sim]]<-hP
}
######################################################################
}
return(list(coef.list[[which.min(tnl)]],cv.error[which.min(tnl)]))
}


    
    
    
